# Supplementary material for: Nanoscale imaging of charge carrier transport in water splitting photoanodes
Source: Nat Commun. 2018 Jul 16;9:2597. doi: 10.1038/s41467-018-04856-8 (PMC6048052; doi:10.1038/s41467-018-04856-8)
Supplement: Supplementary file 3 — Supplementary Data 1 [file 41467_2018_4856_MOESM3_ESM.xlsx]

## Sheet: Figure 2
	(Fig. 2e) Histogram - PtIr-probe					(Fig. 2f) Histogram - Au-probe
	Bar width = 0.28 pA					Bar width = 0.3 pA
	Photocurrent	Occurrence (norm.)				Photocurrent	Occurrence (norm.)
	Center bar value					Center bar value
	(pA)	Facet plane	Grain boundary	Facet boundary		(pA)	Facet plane	Grain boundary	Facet boundary
1	-0.5	0.0729083	0.111205	0.045505		-0.5	0.334111	0.423088	0.356234
2	-0.22	0.45913	0.357547	0.351276		-0.2	0.823274	1	0.808651
3	0.06	1	0.901801	0.836848		0.1	1	0.81193	1
4	0.34	0.915369	1	1		0.4	0.94865	0.621068	0.882952
5	0.62	0.558375	0.485531	0.884573		0.7	0.831944	0.717942	0.763868
6	0.9	0.337241	0.346622	0.710322		1	0.739246	0.658105	0.697201
7	1.18	0.233018	0.33277	0.595449		1.3	0.630877	0.310534	0.647837
8	1.46	0.151598	0.184237	0.524417		1.6	0.51117	0.430207	0.554198
9	1.74	0.118034	0.266892	0.436182		1.9	0.407803	0.519961	0.462595
10	2.02	0.091858	0.243806	0.40788		2.2	0.340113	0.349014	0.378626
11	2.3	0.0757989	0.111205	0.348502		2.5	0.283761	0.199423	0.311959
12	2.58	0.0586157	0.137218	0.310766		2.8	0.238413	0.213661	0.266158
13	2.86	0.0507467	0.154842	0.277469		3.1	0.190063	0.146706	0.212723
14	3.14	0.0440019	0.111205	0.232519		3.4	0.160053	0.289177	0.161323
15	3.42	0.0364542	0.0797294	0.211432		3.7	0.132377	0.260702	0.131298
16	3.7	0.0316364	0.036093	0.202553		4	0.116039	0.341895	0.112468
17	3.98	0.0234463	0.0352474	0.156493		4.3	0.0783595	0.13391	0.0717557
18	4.26	0.022001	0.0490993	0.132075		4.6	0.0593531	0.0968733	0.0519084
19	4.54	0.0187891	0.0398647	0.124861		4.9	0.0486829	0.0299181	0.0437659
20	4.82	0.0138108	0.0398647	0.0860155		5.2	0.0383461	0	0.026972
21	5.1	0.0123655	0.0268583	0.0771365		5.5	0.033011	0.0299181	0.0249364
22	5.38	0.0104384	0	0.063263		5.8	0.0216739	0.0598362	0.0203562
23	5.66	0.00867191	0.0268583	0.0560488		6.1	0.021007	0	0.0132316
24	5.94	0.00819014	0.00923464	0.0316315		6.4	0.0103368	0.00711892	0.0117048
25	6.22	0.00562068	0.0176237	0.0410655		6.7	0.00766922	0	0.0101781
26	6.5	0.00481773	0.022241	0.0332963		7	0.00700233	0	0.00305344
27	6.78	0.00433596	0.0176237	0.0266371		7.3	0.00433478	0	0.00305344
28	7.06	0.00433596	0.0176237	0.0144284		7.6	0.00466822	0	0.00661578
29	7.34	0.003533	0.0268583	0.0155383		7.9	0.00233411	0	0.00203562
30	7.62	0.003533	0	0.0122087		8.2	0.003001	0	0.00356234
31	7.9	0.00289064	0.00923464	0.00721421		8.5	0.00266756	0	0.00254453
32	8.18	0.00273005	0	0.0127636		8.8	0.00133378	0	0.00152672
33	8.46	0.00160591	0	0.00610433		9.1	0.00233411	0	0.00101781
34	8.74	0.00240886	0	0.00887902		9.4	0.000666889	0	0.00152672
35	9.02	0.00112414	0.00461732	0.00776915		9.7	0.00100033	0	0.00152672
36	9.3	0.000802955	0.00461732	0.00443951		10	0.00200067	0	0.000508906
37	9.58	0.00128473	0	0.00832408		10.3	0.00133378	0	0.00101781
38	9.86	0.00144532	0.00461732	0.00332963		10.6	0.00100033	0	0.00152672
39	10.14	0.00112414	0	0.00332963		10.9	0.00166722	0	0.00101781
40	10.42	0.000963546	0	0.00443951		11.2	0.00100033	0	0.00152672
41	10.7	0.00112414	0.00461732	0.00332963		11.5	0.00100033	0	0
42	10.98	0.00128473	0.00461732	0.00166482
43	11.26	0.000963546	0	0.00110988
44	11.54	0.000481773	0	0.00332963

## Sheet: Figure 3
(Fig. 3a-1) IV-curve - PtIr-probe				(Fig. 3a-2) IV-curve - Au-probe				(Fig. 3b) JV-curve
Sample bias	abs(Current-dark)	abs(Current-illumination)		Sample bias	abs(Current-dark)	abs(Current-illumination)		Pt-probe		Au-probe
(V)	(pA)	(pA)		(V)	(pA)	(pA)		Sample bias	abs(Current density)	Sample bias	abs(Current density)
								(V)	(A/cm²)	(V)	(A/cm²)
-1.75	8.495e-13	1.24911e-12		-1.75586	1.2975e-12	3.80625e-12
-1.74219	6.23e-13	9.60578e-13		-1.74609	1.15312e-12	4.03125e-12		0	1.47364	0.00195	1.5625
-1.73438	8.165e-13	1.13322e-12		-1.73633	1.24312e-12	3.79125e-12		0.00781	0.169	0.01172	2.13542
-1.72656	6.71e-13	1.02821e-12		-1.72656	1.155e-12	3.9e-12		0.01563	0.19252	0.02148	0.15625
-1.71875	8.03e-13	1.00998e-12		-1.7168	1.11938e-12	3.91125e-12		0.02344	0.97566	0.03125	1.30208
-1.71094	8.405e-13	1.06739e-12		-1.70703	1.17938e-12	3.9e-12		0.03125	0.38383	0.04102	1.77083
-1.70313	7.19e-13	1.00144e-12		-1.69727	9.69375e-13	4.06875e-12		0.03906	1.53663	0.05078	1.09375
-1.69531	7.79e-13	9.50812e-13		-1.6875	1.12125e-12	4.08e-12		0.04688	0.43238	0.06055	3.80208
-1.6875	8e-13	1.02852e-12		-1.67773	1.01625e-12	4.08375e-12		0.05469	0.71229	0.07031	0.3125
-1.67969	8.78e-13	1.10172e-12		-1.66797	1.26937e-12	3.915e-12		0.0625	0.6047	0.08008	1.875
-1.67188	8.045e-13	1.17514e-12		-1.6582	1.03875e-12	4.08e-12		0.07031	0.32337	0.08984	1.66667
-1.66406	6.98e-13	1.34447e-12		-1.64844	1.07625e-12	3.8025e-12		0.07813	0.4045	0.09961	5.15625
-1.65625	6.365e-13	1.10198e-12		-1.63867	9.91875e-13	3.85875e-12		0.08594	2.29078	0.10938	4.47917
-1.64844	5.87e-13	1.12442e-12		-1.62891	1.11187e-12	3.6525e-12		0.09375	0.15558	0.11914	3.07292
-1.64063	6.125e-13	1.33463e-12		-1.61914	1.03687e-12	3.435e-12		0.10156	0.8927	0.12891	8.07292
-1.63281	6.155e-13	1.09245e-12		-1.60938	1.02937e-12	3.5175e-12		0.10938	0.04473	0.13867	3.33333
-1.625	6.275e-13	1.21346e-12		-1.59961	1.03687e-12	3.32625e-12		0.11719	0.20635	0.14844	4.6875
-1.61719	5.915e-13	1.20513e-12		-1.58984	1.11e-12	3.39e-12		0.125	0.4888	0.1582	1.30208
-1.60938	6.17e-13	1.06088e-12		-1.58008	1.14375e-12	3.36e-12		0.13281	0.60114	0.16797	3.125
-1.60156	5.93e-13	1.00054e-12		-1.57031	1.04438e-12	3.40875e-12		0.14063	0.26158	0.17773	3.69792
-1.59375	5.66e-13	9.55802e-13		-1.56055	9.7875e-13	3.4875e-12		0.14844	0.99949	0.1875	2.91667
-1.58594	6.425e-13	8.51019e-13		-1.55078	9.525e-13	3.31125e-12		0.15625	1.10212	0.19727	4.84375
-1.57813	6.545e-13	8.90563e-13		-1.54102	9.5625e-13	3.52125e-12		0.16406	1.39131	0.20703	2.96875
-1.57031	6.17e-13	9.2727e-13		-1.53125	9.76875e-13	3.2925e-12		0.17188	0.49638	0.2168	4.53125
-1.5625	7.595e-13	8.68004e-13		-1.52148	7.9125e-13	3.48375e-12		0.17969	1.19571	0.22656	4.79167
-1.55469	6.215e-13	7.90162e-13		-1.51172	7.81875e-13	3.195e-12		0.1875	2.00285	0.23633	6.40625
-1.54688	6.335e-13	9.9244e-13		-1.50195	8.0625e-13	3.29625e-12		0.19531	1.32852	0.24609	5.41667
-1.53906	6.2e-13	8.23101e-13		-1.49219	8.2125e-13	3.465e-12		0.20313	0.75039	0.25586	6.40625
-1.53125	5.795e-13	1.01803e-12		-1.48242	8.8125e-13	3.13875e-12		0.21094	1.41217	0.26563	7.08333
-1.52344	6.14e-13	8.87384e-13		-1.47266	7.7625e-13	3.20625e-12		0.21875	0.31879	0.27539	7.29167
-1.51563	4.76e-13	8.29812e-13		-1.46289	7.1625e-13	3.1575e-12		0.22656	1.03588	0.28516	10.7292
-1.50781	5.42e-13	7.57163e-13		-1.45313	6.39375e-13	3.25875e-12		0.23438	0.58108	0.29492	5.9375
-1.5	5.015e-13	8.07879e-13		-1.44336	7.81875e-13	3.0225e-12		0.24219	0.15539	0.30469	9.01042
-1.49219	4.565e-13	7.95652e-13		-1.43359	6.39375e-13	3.03e-12		0.25	0.4851	0.31445	9.27083
-1.48438	5.645e-13	9.40575e-13		-1.42383	8.45625e-13	3.0225e-12		0.25781	0.68314	0.32422	7.44792
-1.47656	5.735e-13	8.90415e-13		-1.41406	8.4375e-13	2.8425e-12		0.26563	1.5076	0.33398	8.64583
-1.46875	5.975e-13	7.91156e-13		-1.4043	7.70625e-13	2.8875e-12		0.27344	1.20196	0.34375	7.23958
-1.46094	4.925e-13	9.20835e-13		-1.39453	6.1125e-13	2.84625e-12		0.28125	0.56017	0.35352	10.5729
-1.45313	5.795e-13	9.51693e-13		-1.38477	6.7125e-13	3.0075e-12		0.28906	2.08363	0.36328	5.10417
-1.44531	6.485e-13	8.85026e-13		-1.375	7.18125e-13	2.83875e-12		0.29688	1.25659	0.37305	10.5208
-1.4375	5.915e-13	1.03666e-12		-1.36523	6.8625e-13	3.01875e-12		0.30469	0.19239	0.38281	7.23958
-1.42969	5.66e-13	9.1391e-13		-1.35547	7.70625e-13	2.85375e-12		0.3125	1.25928	0.39258	8.54167
-1.42188	5.24e-13	8.58427e-13		-1.3457	7.6125e-13	2.8875e-12		0.32031	0.31372	0.40234	9.16667
-1.41406	5.255e-13	8.85395e-13		-1.33594	7.0125e-13	2.83875e-12		0.32813	1.58691	0.41211	9.84375
-1.40625	5.165e-13	7.63041e-13		-1.32617	7.96875e-13	2.78625e-12		0.33594	1.25793	0.42188	11.875
-1.39844	5.93e-13	7.37013e-13		-1.31641	5.7375e-13	2.745e-12		0.34375	0.17064	0.43164	11.1979
-1.39063	4.925e-13	7.90696e-13		-1.30664	6.09375e-13	2.59875e-12		0.35156	0.24427	0.44141	14.2708
-1.38281	3.605e-13	6.7054e-13		-1.29688	3.9e-13	2.82e-12		0.35938	0.56497	0.45117	14.2188
-1.375	5.03e-13	6.70477e-13		-1.28711	6e-13	2.57625e-12		0.36719	0.09944	0.46094	13.6458
-1.36719	4.715e-13	6.94455e-13		-1.27734	4.21875e-13	2.6175e-12		0.375	0.29441	0.4707	14.7917
-1.35938	5.045e-13	5.94096e-13		-1.26758	4.81875e-13	2.36625e-12		0.38281	0.80693	0.48047	14.6875
-1.35156	3.05e-13	6.90925e-13		-1.25781	4.40625e-13	2.385e-12		0.39063	0.07589	0.49023	14.7917
-1.34375	3.56e-13	7.46091e-13		-1.24805	4.36875e-13	2.4375e-12		0.39844	0.44029	0.5	12.0833
-1.33594	5.03e-13	6.77504e-13		-1.23828	6.35625e-13	2.35875e-12		0.40625	1.0726	0.50977	14.1667
-1.32813	3.77e-13	5.95809e-13		-1.22852	4.5375e-13	2.43375e-12		0.41406	0.09716	0.51953	11.5104
-1.32031	3.995e-13	7.36663e-13		-1.21875	5.0625e-13	2.3175e-12		0.42188	0.20227	0.5293	15.5729
-1.3125	3.38e-13	5.18314e-13		-1.20898	4.0125e-13	2.59125e-12		0.42969	0.01195	0.53906	13.8542
-1.30469	4.73e-13	5.73548e-13		-1.19922	5.75625e-13	2.41875e-12		0.4375	0.52879	0.54883	14.1146
-1.29688	4.25e-13	7.6311e-13		-1.18945	4.14375e-13	2.44875e-12		0.44531	1.0449	0.55859	15.8854
-1.28906	3.98e-13	6.072e-13		-1.17969	2.94375e-13	2.4075e-12		0.45313	1.98423	0.56836	14.9479
-1.28125	3.92e-13	5.12188e-13		-1.16992	5.1e-13	2.41125e-12		0.46094	0.29443	0.57813	17.9167
-1.27344	4.265e-13	6.50104e-13		-1.16016	2.7375e-13	2.565e-12		0.46875	0.70399	0.58789	17.9688
-1.26563	4.115e-13	6.57478e-13		-1.15039	4.2375e-13	2.37e-12		0.47656	1.46069	0.59766	19.5312
-1.25781	4.43e-13	7.12959e-13		-1.14063	2.45625e-13	2.29125e-12		0.48438	0.25898	0.60742	19.5833
-1.25	3.755e-13	7.92661e-13		-1.13086	4.51875e-13	2.17875e-12		0.49219	1.88771	0.61719	24.4792
-1.24219	2.78e-13	5.60076e-13		-1.12109	3.20625e-13	2.3625e-12		0.5	2.0974	0.62695	20.9896
-1.23438	2.06e-13	6.74903e-13		-1.11133	3.35625e-13	2.25e-12		0.50781	1.16038	0.63672	23.6979
-1.22656	2.51e-13	7.80639e-13		-1.10156	2.19375e-13	1.97625e-12		0.51563	1.75715	0.64648	22.4479
-1.21875	2.6e-13	5.56316e-13		-1.0918	2.85e-13	2.05125e-12		0.52344	0.98801	0.65625	22.4479
-1.21094	3.905e-13	6.9133e-13		-1.08203	3.39375e-13	1.95e-12		0.53125	1.03827	0.66602	24.9479
-1.20313	3.575e-13	6.0038e-13		-1.07227	2.9625e-13	1.89375e-12		0.53906	0.80704	0.67578	22.9688
-1.19531	1.79e-13	5.13603e-13		-1.0625	3.4875e-13	1.80375e-12		0.54688	0.63974	0.68555	26.0938
-1.1875	2.87e-13	5.65059e-13		-1.05273	3.3375e-13	1.99875e-12		0.55469	0.64925	0.69531	21.7188
-1.17969	3.74e-13	5.17219e-13		-1.04297	2.83125e-13	2.0325e-12		0.5625	1.72212	0.70508	22.6042
-1.17188	3.635e-13	4.45655e-13		-1.0332	2.90625e-13	1.875e-12		0.57031	1.35849	0.71484	25.8333
-1.16406	3.605e-13	4.67037e-13		-1.02344	2.475e-13	1.89375e-12		0.57813	0.17657	0.72461	24.5312
-1.15625	2.915e-13	4.88546e-13		-1.01367	3e-13	1.905e-12		0.58594	0.04455	0.73438	26.3542
-1.14844	3.605e-13	4.60187e-13		-1.00391	2.025e-13	1.99125e-12		0.59375	1.54151	0.74414	27.9688
-1.14063	2.645e-13	5.28442e-13		-0.99414	1.95e-13	1.68375e-12		0.60156	1.2793	0.75391	30.1042
-1.13281	3.83e-13	4.8215e-13		-0.98438	1.10625e-13	1.69875e-12		0.60938	2.33795	0.76367	28.6979
-1.125	2.6e-13	3.44439e-13		-0.97461	2.1375e-13	1.84125e-12		0.61719	0.86056	0.77344	31.5104
-1.11719	2.465e-13	5.1007e-13		-0.96484	1.14375e-13	1.6575e-12		0.625	0.60847	0.7832	32.2917
-1.10938	3.725e-13	3.67534e-13		-0.95508	1.425e-13	1.77e-12		0.63281	1.54161	0.79297	32.5521
-1.10156	1.895e-13	3.49833e-13		-0.94531	1.36875e-13	1.5675e-12		0.64063	1.56085	0.80273	35.4688
-1.09375	1.655e-13	5.10904e-13		-0.93555	6.375e-14	1.7175e-12		0.64844	1.02266	0.8125	34.9479
-1.08594	1.265e-13	3.6624e-13		-0.92578	1.40625e-13	1.49625e-12		0.65625	1.18957	0.82227	35.7812
-1.07813	2.39e-13	3.54776e-13		-0.91602	5.625e-15	1.48125e-12		0.66406	0.47128	0.83203	32.9688
-1.07031	2.51e-13	5.97673e-13		-0.90625	1.8375e-13	1.485e-12		0.67188	2.46488	0.8418	33.3333
-1.0625	1.745e-13	4.31138e-13		-0.89648	6.75e-14	1.49625e-12		0.67969	3.57203	0.85156	33.8021
-1.05469	1.79e-13	3.22867e-13		-0.88672	1.5e-14	1.41375e-12		0.6875	2.68757	0.86133	34.7396
-1.04688	1.52e-13	4.21215e-13		-0.87695	6e-14	1.47e-12		0.69531	2.55971	0.87109	35.5729
-1.03906	2.615e-13	4.44107e-13		-0.86719	5.0625e-14	1.46625e-12		0.70313	3.02854	0.88086	35.4167
-1.03125	3.35e-13	4.95188e-13		-0.85742	1.74375e-13	1.51125e-12		0.71094	0.48775	0.89063	37.5
-1.02344	2.21e-13	5.49638e-13		-0.84766	2.25e-14	1.58625e-12		0.71875	3.23923	0.90039	36.6146
-1.01563	2.84e-13	4.27604e-13		-0.83789	4.3125e-14	1.3875e-12		0.72656	3.12308	0.91016	40.9896
-1.00781	1.49e-13	3.00131e-13		-0.82813	1.125e-13	1.51875e-12		0.73438	0.22109	0.91992	40.5729
-1	1.025e-13	4.72054e-13		-0.81836	7.5e-15	1.43625e-12		0.74219	2.07517	0.92969	42.9688
-0.99219	1.535e-13	3.05272e-13		-0.80859	9.375e-14	1.335e-12		0.75	3.05432	0.93945	43.3854
-0.98438	2.405e-13	3.36914e-13		-0.79883	8.0625e-14	1.3425e-12		0.75781	1.1255	0.94922	44.8958
-0.97656	1.85e-13	3.42879e-13		-0.78906	1.89375e-13	1.42875e-12		0.76563	2.60866	0.95898	50.7292
-0.96875	1.58e-13	2.60299e-13		-0.7793	3.5625e-14	1.32e-12		0.77344	2.67627	0.96875	49.5833
-0.96094	1.505e-13	3.31453e-13		-0.76953	9.75e-14	1.11e-12		0.78125	1.23031	0.97852	51.3542
-0.95313	1.505e-13	3.61162e-13		-0.75977	6.375e-14	1.065e-12		0.78906	2.00734	0.98828	52.5
-0.94531	1.55e-13	1.78697e-13		-0.75	9.375e-15	8.7375e-13		0.79688	3.04965	0.99805	51.1979
-0.9375	6.8e-14	1.94182e-13		-0.74023	5.4375e-14	1.0125e-12		0.80469	1.96792	1.00781	49.9479
-0.92969	1.295e-13	3.41009e-13		-0.73047	1.2e-13	1.0125e-12		0.8125	2.30393	1.01758	49.4271
-0.92188	1.325e-13	3.02215e-13		-0.7207	5.0625e-14	9.5625e-13		0.82031	3.66404	1.02734	52.8646
-0.91406	5e-14	2.00315e-13		-0.71094	8.25e-14	1.00125e-12		0.82813	0.72529	1.03711	50.8333
-0.90625	1.58e-13	3.12076e-13		-0.70117	3e-14	8.85e-13		0.83594	4.71079	1.04688	56.7708
-0.89844	9.8e-14	9.0253e-14		-0.69141	3.75e-14	1.215e-12		0.84375	2.95225	1.05664	54.1146
-0.89063	1.94e-13	2.75291e-13		-0.68164	8.4375e-14	1.0275e-12		0.85156	2.13633	1.06641	56.9271
-0.88281	2.06e-13	3.85572e-13		-0.67188	0	1.09875e-12		0.85938	5.09109	1.07617	55.8854
-0.875	1.07e-13	9.5753e-14		-0.66211	3e-14	1.00125e-12		0.86719	4.42643	1.08594	59.375
-0.86719	1.97e-13	2.29737e-13		-0.65234	7.6875e-14	9.3375e-13		0.875	5.17085	1.0957	61.0938
-0.85938	1.955e-13	2.69343e-13		-0.64258	0	1.00125e-12		0.88281	5.58423	1.10547	63.1771
-0.85156	1.88e-13	2.56651e-13		-0.63281	3e-14	1.01625e-12		0.89063	4.74596	1.11523	63.4896
-0.84375	2.18e-13	2.87526e-13		-0.62305	1.25625e-13	9.45e-13		0.89844	5.12949	1.125	64.3229
-0.83594	5.9e-14	2.55722e-13		-0.61328	3.9375e-14	7.35e-13		0.90625	6.57178	1.13477	68.0208
-0.82813	3.2e-14	2.12008e-13		-0.60352	6.5625e-14	9e-13		0.91406	7.06784	1.14453	66.1979
-0.82031	3.7e-14	2.70192e-13		-0.59375	3.75e-14	7.0875e-13		0.92188	5.42791	1.1543	69.4792
-0.8125	7.7e-14	2.48954e-13		-0.58398	1.21875e-13	5.55e-13		0.92969	5.84619	1.16406	69.8438
-0.80469	1.115e-13	2.26924e-13		-0.57422	3.375e-14	6.7125e-13		0.9375	5.5852	1.17383	71.6667
-0.79688	2.6e-14	2.97957e-13		-0.56445	3.375e-14	4.9875e-13		0.94531	5.97459	1.18359	71.6667
-0.78906	6.65e-14	1.44648e-13		-0.55469	6.1875e-14	6.7875e-13		0.95313	6.35428	1.19336	73.0208
-0.78125	1.85e-14	1.11636e-13		-0.54492	4.6875e-14	4.3875e-13		0.96094	4.59672	1.20313	75.6771
-0.77344	7.25e-14	2.20807e-13		-0.53516	7.3125e-14	6.075e-13		0.96875	5.21445	1.21289	73.2292
-0.76563	1.205e-13	8.65253e-14		-0.52539	8.0625e-14	5.775e-13		0.97656	5.9624	1.22266	73.8021
-0.75781	1.19e-13	4.01093e-15		-0.51563	7.5e-14	5.7375e-13		0.98438	5.50845	1.23242	70.7292
-0.75	1.13e-13	2.52968e-13		-0.50586	7.5e-15	6.7875e-13		0.99219	6.04781	1.24219	73.5417
-0.74219	7.4e-14	1.00022e-13		-0.49609	9.9375e-14	7.425e-13		1	6.07154	1.25195	76.8229
-0.73438	1.505e-13	1.05974e-13		-0.48633	4.125e-14	5.25e-13		1.00781	5.48404	1.26172	78.2292
-0.72656	8.9e-14	1.14825e-13		-0.47656	2.25e-14	4.425e-13		1.01563	6.60106	1.27148	80.7292
-0.71875	1.295e-13	5.24902e-14		-0.4668	6e-14	7.2e-13		1.02344	7.46277	1.28125	78.3854
-0.71094	4.45e-14	1.00659e-14		-0.45703	8.07794e-28	5.1375e-13		1.03125	6.0266	1.29102	76.6146
-0.70313	6.05e-14	1.00549e-13		-0.44727	1.44375e-13	4.2375e-13		1.03906	7.51064	1.30078	82.2396
-0.69531	1.67e-13	1.54878e-13		-0.4375	6.1875e-14	4.5375e-13		1.04688	9.80851	1.31055	84.4271
-0.6875	8e-15	1.00231e-13		-0.42773	3.75e-15	3.9e-13		1.05469	6.90426	1.32031	87.3958
-0.67969	5.2e-14	1.97037e-13		-0.41797	4.5e-14	3.3e-13		1.0625	8.96277	1.33008	84.3229
-0.67188	4e-14	9.97747e-14		-0.4082	5.0625e-14	1.4625e-13		1.07031	9.63298	1.33984	89.375
-0.66406	2.5e-14	1.11763e-13		-0.39844	1.40625e-13	3.825e-13		1.07813	9.93617	1.34961	87.7604
-0.65625	1.22e-13	1.83066e-13		-0.38867	7.875e-14	3.525e-13		1.08594	10.383	1.35938	95.1042
-0.64844	8e-15	7.13934e-14		-0.37891	1.63125e-13	3.075e-13		1.09375	12.1383	1.36914	95.4688
-0.64063	8.5e-15	1.29304e-13		-0.36914	7.5e-15	1.3125e-13		1.10156	11.3085	1.37891	100
-0.63281	8e-15	2.02768e-13		-0.35938	1.06875e-13	3.4125e-13		1.10938	10.5426	1.38867	101.667
-0.625	1.1e-14	1.34962e-13		-0.34961	1.2e-13	4.2e-13		1.11719	10.4308	1.39844	101.25
-0.61719	1.19e-13	1.68263e-13		-0.33984	7.875e-14	1.875e-13		1.125	10.5266	1.4082	99.6875
-0.60938	3.35e-14	1.3593e-13		-0.33008	9.1875e-14	3.8625e-13		1.13281	11.0372	1.41797	102.708
-0.60156	7.55e-14	5.79001e-14		-0.32031	6.9375e-14	1.4625e-13		1.14063	10.8298	1.42773	110.469
-0.59375	7.15e-14	9.01774e-14		-0.31055	3.75e-15	4.0875e-13		1.14844	9.17021	1.4375	108.906
-0.58594	4.7e-14	1.81723e-13		-0.30078	4.125e-14	3.6e-13		1.15625	11.4202	1.44727	109.323
-0.57813	1.925e-13	1.12321e-13		-0.29102	1.21875e-13	2.325e-13		1.16406	14.5957	1.45703	113.125
-0.57031	5e-15	2.00865e-13		-0.28125	6.9375e-14	2.2875e-13		1.17188	11.0851	1.4668	112.5
-0.5625	3.5e-15	5.15722e-14		-0.27148	8.4375e-14	1.2375e-13		1.17969	13.5266	1.47656	117.135
-0.55469	4.45e-14	7.34136e-14		-0.26172	1.65e-13	2.175e-13		1.1875	13.3511	1.48633	121.25
-0.54688	7.55e-14	8.45084e-14		-0.25195	3.9375e-14	4.5e-14		1.19531	13.8298	1.49609	125.729
-0.53906	2.5e-14	7.16059e-15		-0.24219	1.21875e-13	9.375e-14		1.20313	14.4202	1.50586	126.615
-0.53125	1.045e-13	3.86432e-14		-0.23242	1.25625e-13	9.375e-14		1.21094	15.9043	1.51563	128.125
-0.52344	2.35e-14	1.59426e-13		-0.22266	1.0125e-13	1.5e-14		1.21875	15.9202	1.52539	126.927
-0.51563	2e-15	7.42539e-14		-0.21289	6.5625e-14	3.375e-14		1.22656	16	1.53516	131.302
-0.50781	2.65e-14	2.70914e-14		-0.20313	5.25e-14	6.75e-14		1.23438	16.5585	1.54492	131.927
-0.5	7.55e-14	5.39e-14		-0.19336	7.5e-14	1.275e-13		1.24219	16.7181	1.55469	133.646
-0.49219	1.115e-13	2.14951e-14		-0.18359	1.1625e-13	1.5e-14		1.25	18.9681	1.56445	137.76
-0.48438	1.25e-14	4.3229e-14		-0.17383	1.10625e-13	1.125e-14		1.25781	15.8723	1.57422	138.958
-0.47656	5.5e-15	2.15547e-15		-0.16406	1.3125e-14	1.125e-13		1.26563	14.5638	1.58398	143.385
-0.46875	9.8e-14	3.45083e-14		-0.1543	1.25625e-13	1.5e-13		1.27344	17.3085	1.59375	139.74
-0.46094	8e-15	4.8092e-15		-0.14453	3.5625e-14	3e-14		1.28125	16.6702	1.60352	144.427
-0.45313	1.4e-14	1.97155e-13		-0.13477	6.1875e-14	7.5e-15		1.28906	16.4787	1.61328	146.927
-0.44531	2.2e-14	6.61324e-14		-0.125	1.78125e-13	4.5e-14		1.29688	17.8192	1.62305	146.979
-0.4375	4.7e-14	2.10162e-14		-0.11523	4.875e-14	4.875e-14		1.30469	16.2394	1.63281	148.542
-0.42969	8.75e-14	1.61622e-13		-0.10547	1.3875e-13	7.5e-15		1.3125	17.5479	1.64258	153.646
-0.42188	9.1e-14	2.13403e-14		-0.0957	1.4625e-13	6e-14		1.32031	18.9043	1.65234	162.708
-0.41406	2.05e-14	7.24118e-14		-0.08594	2.1375e-13	3.375e-14		1.32813	19.8617	1.66211	166.979
-0.40625	2.5e-14	6.97124e-14		-0.07617	7.125e-14	2.0625e-13		1.33594	21.4255	1.67188	170.052
-0.39844	1.9e-14	4.97937e-14		-0.06641	2.11875e-13	2.5125e-13		1.34375	22.0319	1.68164	174.062
-0.39063	1.7e-14	1.08383e-13		-0.05664	6.375e-14	1.4625e-13		1.35156	21.2979	1.69141	177.396
-0.38281	1.9e-14	1.72384e-13		-0.04688	3.5625e-14	2.2875e-13		1.35938	22.1436	1.70117	178.125
-0.375	2.45e-14	4.36029e-14		-0.03711	2.25e-14	1.0875e-13		1.36719	22.2234	1.71094	180.833
-0.36719	9.85e-14	2.25488e-14		-0.02734	1.21875e-13	2.3625e-13		1.375	21.0904	1.7207	184.792
-0.35938	3.35e-14	2.87214e-14		-0.01758	9.75e-14	9e-14		1.38281	23.4202	1.73047	182.656
-0.35156	7.4e-14	1.43126e-13		-0.00781	1.125e-13	1.575e-13		1.39063	22.5106	1.74023	187.188
-0.34375	7.25e-14	4.93678e-14		0.00195	1.35e-13	1.125e-13		1.39844	19.7979	1.75	188.333
-0.33594	4.25e-14	1.0664e-13		0.01172	1.875e-14	1.5375e-13		1.40625	21.4734	1.75977	187.448
-0.32813	5.45e-14	5.58589e-14		0.02148	1.875e-15	1.125e-14		1.41406	22.0638	1.76953	190.885
-0.32031	3.35e-14	1.84394e-14		0.03125	3e-14	9.375e-14		1.42188	21.7606	1.7793	195.677
-0.3125	6.95e-14	1.10732e-14		0.04102	2.0625e-14	1.275e-13		1.42969	24.2181	1.78906	201.51
-0.30469	3.65e-14	4.24223e-14		0.05078	1.275e-13	7.875e-14		1.4375	24.6808	1.79883	203.75
-0.29688	5.95e-14	2.2825e-15		0.06055	2.8125e-14	2.7375e-13		1.44531	23.1808	1.80859	202.76
-0.28906	6.5e-15	1.69301e-14		0.07031	1.44375e-13	2.25e-14		1.45313	23.867	1.81836	201.458
-0.28125	2.3e-14	6.62897e-15		0.08008	9.1875e-14	1.35e-13		1.46094	26.3564	1.82813	206.198
-0.27344	5.5e-14	8.30802e-14		0.08984	9.75e-14	1.2e-13		1.46875	24.4575	1.83789	210.052
-0.26563	4.45e-14	2.48309e-14		0.09961	3.75e-14	3.7125e-13		1.47656	28.6383	1.84766	216.823
-0.25781	1.96e-13	1.17312e-13		0.10938	3e-14	3.225e-13		1.48438	27.8245	1.85742	217.552
-0.25	1.03e-13	4.61949e-14		0.11914	6.9375e-14	2.2125e-13		1.49219	28.3032	1.86719	217.917
-0.24219	1.7e-14	7.91586e-14		0.12891	9e-14	5.8125e-13		1.5	29.7075	1.87695	229.635
-0.23438	1.24e-13	4.70705e-14		0.13867	2.41875e-13	2.4e-13		1.50781	28.9894	1.88672	224.167
-0.22656	3.5e-15	1.26867e-13		0.14844	1.21875e-13	3.375e-13		1.51563	29.7713	1.89648	225.781
-0.21875	1.255e-13	1.51678e-14		0.1582	1.81875e-13	9.375e-14		1.52344	29.5798	1.90625	225.885
-0.21094	1.1e-13	2.41016e-14		0.16797	1.48125e-13	2.25e-13		1.53125	28.9415	1.91602	230.938
-0.20313	5.45e-14	1.14207e-13		0.17773	9.9375e-14	2.6625e-13		1.53906	30.0425	1.92578	230.833
-0.19531	7.9e-14	8.14952e-15		0.1875	1.1625e-13	2.1e-13		1.54688	30.633	1.93555	232.812
-0.1875	3.35e-14	5.34418e-14		0.19727	7.3125e-14	3.4875e-13		1.55469	31.0479	1.94531	238.385
-0.17969	5.5e-15	7.28838e-14		0.20703	1.55625e-13	2.1375e-13		1.5625	31.4947	1.95508	237.448
-0.17188	6.35e-14	2.99548e-14		0.2168	1.5e-14	3.2625e-13		1.57031	31.766	1.96484	239.375
-0.16406	1.75e-14	7.3874e-14		0.22656	5.25e-14	3.45e-13		1.57813	30.0904	1.97461	245.729
-0.15625	4.6e-14	1.37316e-13		0.23633	1.875e-14	4.6125e-13		1.58594	30.1862	1.98438	255.469
-0.14844	4.85e-14	1.34544e-13		0.24609	1.4625e-13	3.9e-13		1.59375	34.0638	1.99414	260.156
-0.14063	1.57e-13	8.96098e-14		0.25586	8.8125e-14	4.6125e-13		1.60156	33.9202	2.00391	259.948
-0.13281	1.375e-13	2.07692e-14		0.26563	6.75e-14	5.1e-13		1.60938	33.633
-0.125	6.7e-14	9.50361e-14		0.27539	1.21875e-13	5.25e-13		1.61719	36.6649
-0.11719	4.9e-14	7.44781e-14		0.28516	8.25e-14	7.725e-13		1.625	36.9362
-0.10938	8e-15	5.51561e-14		0.29492	4.3125e-14	4.275e-13		1.63281	38.4202
-0.10156	3.85e-14	2.42559e-14		0.30469	5.8125e-14	6.4875e-13		1.64063	39.1862
-0.09375	4.15e-14	6.94567e-16		0.31445	1.18125e-13	6.675e-13		1.64844	41.1968
-0.08594	2.5e-14	7.57456e-15		0.32422	9e-14	5.3625e-13		1.65625	42.6011
-0.07813	6.65e-14	1.37891e-13		0.33398	9.5625e-14	6.225e-13		1.66406	42.8883
-0.07031	2.35e-14	7.09357e-14		0.34375	2.175e-13	5.2125e-13		1.67188	43.3192
-0.0625	2e-14	9.34511e-14		0.35352	1.875e-13	7.6125e-13		1.67969	43.9734
-0.05469	8.15e-14	6.11324e-14		0.36328	1.7625e-13	3.675e-13		1.6875	44.4202
-0.04688	4.15e-14	1.04499e-13		0.37305	1.74375e-13	7.575e-13		1.69531	42.8245
-0.03906	6.4e-14	1.1943e-13		0.38281	9e-14	5.2125e-13		1.70313	44.8351
-0.03125	1.75e-14	1.76099e-13		0.39258	3.1875e-14	6.15e-13		1.71094	45.6968
-0.02344	2.05e-14	7.33053e-14		0.40234	1.40625e-13	6.6e-13		1.71875	42.9521
-0.01563	5.45e-14	8.84104e-14		0.41211	2.2125e-13	7.0875e-13		1.72656	48.1543
-0.00781	1.06e-13	7.70832e-14		0.42188	1.59375e-13	8.55e-13		1.73438	49.4787
0	9.05e-14	1.38522e-13		0.43164	2.0625e-13	8.0625e-13		1.74219	50.9468
0.00781	2.2e-14	1.58858e-14		0.44141	4.6875e-14	1.0275e-12		1.75	52.4308
0.01563	1.45e-13	1.8097e-14		0.45117	1.06875e-13	1.02375e-12		1.75781	53.2766
0.02344	9.5e-15	9.17125e-14		0.46094	9.9375e-14	9.825e-13		1.76563	53.3883
0.03125	4.15e-14	3.60802e-14		0.4707	1.425e-13	1.065e-12		1.77344	55.1755
0.03906	2.95e-14	1.44443e-13		0.48047	7.3125e-14	1.0575e-12		1.78125	55.6543
0.04688	1.015e-13	4.06433e-14		0.49023	1.74375e-13	1.065e-12		1.78906	56.6915
0.05469	7.85e-14	6.69556e-14		0.5	1.2375e-13	8.7e-13		1.79688	59.2128
0.0625	1.31e-13	5.68413e-14		0.50977	1.14375e-13	1.02e-12		1.80469	56.516
0.07031	6.35e-14	3.03972e-14		0.51953	1.7625e-13	8.2875e-13		1.8125	55.4149
0.07813	1.25e-13	3.80234e-14		0.5293	6.9375e-14	1.12125e-12		1.82031	60.0425
0.08594	4.75e-14	2.15334e-13		0.53906	2.04375e-13	9.975e-13		1.82813	58.3989
0.09375	4e-15	1.46245e-14		0.54883	1.8e-13	1.01625e-12		1.83594	59.2925
0.10156	3.8e-14	8.39136e-14		0.55859	1.0875e-13	1.14375e-12		1.84375	62.5
0.10938	6.55e-14	4.20477e-15		0.56836	1.18125e-13	1.07625e-12		1.85156	64.8457
0.11719	4e-15	1.93966e-14		0.57813	1.33125e-13	1.29e-12		1.85938	65.7394
0.125	7.9e-14	4.59472e-14		0.58789	2.1375e-13	1.29375e-12		1.86719	66.2979
0.13281	5.05e-14	5.65073e-14		0.59766	1.0125e-13	1.40625e-12		1.875	66.3138
0.14063	7.9e-14	2.45886e-14		0.60742	1.8e-13	1.41e-12		1.88281	68.7872
0.14844	8.5e-15	9.39517e-14		0.61719	1.18125e-13	1.7625e-12		1.89063	72.3777
0.15625	1.765e-13	1.03599e-13		0.62695	1.14375e-13	1.51125e-12		1.89844	72.8245
0.16406	1.3e-14	1.30783e-13		0.63672	9e-14	1.70625e-12		1.90625	73.1436
0.17188	2.3e-14	4.66597e-14		0.64648	2.025e-13	1.61625e-12		1.91406	73.0319
0.17969	6.1e-14	1.12396e-13		0.65625	1.3875e-13	1.61625e-12		1.92188	74.3564
0.1875	5.65e-14	1.88268e-13		0.66602	1.9125e-13	1.79625e-12		1.92969	76.9255
0.19531	6.55e-14	1.24881e-13		0.67578	2.04375e-13	1.65375e-12		1.9375	78.7287
0.20313	6.2e-14	7.05365e-14		0.68555	8.8125e-14	1.87875e-12		1.94531	77.8191
0.21094	3.65e-14	1.32744e-13		0.69531	8.4375e-14	1.56375e-12		1.95313	81.0745
0.21875	1e-15	2.99663e-14		0.70508	1.2375e-13	1.6275e-12		1.96094	81.9202
0.22656	1.4e-14	9.73732e-14		0.71484	1.85625e-13	1.86e-12		1.96875	82.8777
0.23438	2e-14	5.46212e-14		0.72461	3.13125e-13	1.76625e-12		1.97656	83.7234
0.24219	7.55e-14	1.46067e-14		0.73438	4.3125e-14	1.8975e-12		1.98438	82.3191
0.25	6.65e-14	4.55993e-14		0.74414	2.41875e-13	2.01375e-12		1.99219	80.7713
0.25781	5.2e-14	6.42153e-14		0.75391	9.1875e-14	2.1675e-12
0.26563	1e-15	1.41714e-13		0.76367	3.5625e-13	2.06625e-12
0.27344	1.555e-13	1.12984e-13		0.77344	2.26875e-13	2.26875e-12
0.28125	1.345e-13	5.26561e-14		0.7832	2.49375e-13	2.325e-12
0.28906	5.5e-14	1.95861e-13		0.79297	1.96875e-13	2.34375e-12
0.29688	1.105e-13	1.18119e-13		0.80273	1.89375e-13	2.55375e-12
0.30469	7.3e-14	1.80847e-14		0.8125	2.7375e-13	2.51625e-12
0.3125	1.45e-13	1.18372e-13		0.82227	3.13125e-13	2.57625e-12
0.32031	1.75e-14	2.94892e-14		0.83203	3.1125e-13	2.37375e-12
0.32813	6.05e-14	1.49169e-13		0.8418	2.325e-13	2.4e-12
0.33594	2.35e-14	1.18245e-13		0.85156	2.4e-13	2.43375e-12
0.34375	3.2e-14	1.604e-14		0.86133	3.54375e-13	2.50125e-12
0.35156	2.35e-14	2.29616e-14		0.87109	2.71875e-13	2.56125e-12
0.35938	7.55e-14	5.31076e-14		0.88086	3.99375e-13	2.55e-12
0.36719	1.9e-14	9.34706e-15		0.89063	3.31875e-13	2.7e-12
0.375	2.6e-14	2.76745e-14		0.90039	5.325e-13	2.63625e-12
0.38281	5e-15	7.5851e-14		0.91016	3.05625e-13	2.95125e-12
0.39063	5e-16	7.13397e-15		0.91992	4.575e-13	2.92125e-12
0.39844	2.6e-14	4.1387e-14		0.92969	4.8e-13	3.09375e-12
0.40625	1.135e-13	1.00824e-13		0.93945	5.30625e-13	3.12375e-12
0.41406	1.42e-13	9.13347e-15		0.94922	5.64375e-13	3.2325e-12
0.42188	2.29e-13	1.90136e-14		0.95898	4.36875e-13	3.6525e-12
0.42969	3.85e-14	1.12293e-15		0.96875	5.49375e-13	3.57e-12
0.4375	3.5e-14	4.97066e-14		0.97852	4.5e-13	3.6975e-12
0.44531	8.5e-15	9.82208e-14		0.98828	5.4375e-13	3.78e-12
0.45313	7.3e-14	1.86518e-13		0.99805	5.85e-13	3.68625e-12
0.46094	1e-13	2.76767e-14		1.00781	6.1125e-13	3.59625e-12
0.46875	1.15e-14	6.61748e-14		1.01758	5.9625e-13	3.55875e-12
0.47656	8.45e-14	1.37305e-13		1.02734	4.575e-13	3.80625e-12
0.48438	4.15e-14	2.43442e-14		1.03711	4.9125e-13	3.66e-12
0.49219	1.07e-13	1.77444e-13		1.04688	5.49375e-13	4.0875e-12
0.5	2.15e-14	1.97155e-13		1.05664	7.0125e-13	3.89625e-12
0.50781	4.25e-14	1.09076e-13		1.06641	6.54375e-13	4.09875e-12
0.51563	3.65e-14	1.65172e-13		1.07617	6.50625e-13	4.02375e-12
0.52344	3.2e-14	9.28728e-14		1.08594	6.76875e-13	4.275e-12
0.53125	4e-14	9.7597e-14		1.0957	6.15e-13	4.39875e-12
0.53906	1.42e-13	7.58622e-14		1.10547	8.25e-13	4.54875e-12
0.54688	1.45e-14	6.01359e-14		1.11523	7.66875e-13	4.57125e-12
0.55469	5.05e-14	6.10293e-14		1.125	7.70625e-13	4.63125e-12
0.5625	1.33e-13	1.61879e-13		1.13477	6.5625e-13	4.8975e-12
0.57031	1.735e-13	1.27698e-13		1.14453	8.325e-13	4.76625e-12
0.57813	5.35e-14	1.65978e-14		1.1543	6.975e-13	5.0025e-12
0.58594	2e-14	4.18792e-15		1.16406	9.2625e-13	5.02875e-12
0.59375	3.25e-14	1.44902e-13		1.17383	9.4875e-13	5.16e-12
0.60156	6.5e-15	1.20254e-13		1.18359	8.45625e-13	5.16e-12
0.60938	7.15e-14	2.19767e-13		1.19336	8.85e-13	5.2575e-12
0.61719	3.4e-14	8.08928e-14		1.20313	8.15625e-13	5.44875e-12
0.625	6.35e-14	5.71965e-14		1.21289	9.9e-13	5.2725e-12
0.63281	4.6e-14	1.44911e-13		1.22266	9.69375e-13	5.31375e-12
0.64063	9.5e-15	1.4672e-13		1.23242	1.0275e-12	5.0925e-12
0.64844	9.5e-15	9.61298e-14		1.24219	1.005e-12	5.295e-12
0.65625	1.3e-14	1.1182e-13		1.25195	8.8125e-13	5.53125e-12
0.66406	6.5e-14	4.43008e-14		1.26172	1.12688e-12	5.6325e-12
0.67188	5.95e-14	2.31698e-13		1.27148	1.0575e-12	5.8125e-12
0.67969	1e-15	3.3577e-13		1.28125	1.1625e-12	5.64375e-12
0.6875	1.33e-13	2.52631e-13		1.29102	1.12688e-12	5.51625e-12
0.69531	1.21e-13	2.40613e-13		1.30078	1.26563e-12	5.92125e-12
0.70313	7.3e-14	2.84682e-13		1.31055	1.17375e-12	6.07875e-12
0.71094	2.65e-14	4.58483e-14		1.32031	1.4175e-12	6.2925e-12
0.71875	5e-15	3.04487e-13		1.33008	1.5675e-12	6.07125e-12
0.72656	5.05e-14	2.9357e-13		1.33984	1.50562e-12	6.435e-12
0.73438	2.2e-14	2.07824e-14		1.34961	1.33312e-12	6.31875e-12
0.74219	1.7e-14	1.95066e-13		1.35938	1.38e-12	6.8475e-12
0.75	1.105e-13	2.87106e-13		1.36914	1.52063e-12	6.87375e-12
0.75781	4.1e-14	1.05797e-13		1.37891	1.47375e-12	7.2e-12
0.76563	5.35e-14	2.45214e-13		1.38867	1.42875e-12	7.32e-12
0.77344	2.5e-15	2.51569e-13		1.39844	1.43812e-12	7.29e-12
0.78125	6.1e-14	1.15649e-13		1.4082	1.11e-12	7.1775e-12
0.78906	2.5e-15	1.8869e-13		1.41797	1.27875e-12	7.395e-12
0.79688	9.4e-14	2.86667e-13		1.42773	1.29187e-12	7.95375e-12
0.80469	1.045e-13	1.84984e-13		1.4375	1.52437e-12	7.84125e-12
0.8125	7.15e-14	2.16569e-13		1.44727	1.43625e-12	7.87125e-12
0.82031	1.06e-13	3.44419e-13		1.45703	1.65e-12	8.145e-12
0.82813	1.33e-13	6.81774e-14		1.4668	1.49625e-12	8.1e-12
0.83594	1.99e-13	4.42814e-13		1.47656	1.51687e-12	8.43375e-12
0.84375	1.195e-13	2.77512e-13		1.48633	1.49625e-12	8.73e-12
0.85156	9.5e-15	2.00815e-13		1.49609	1.5825e-12	9.0525e-12
0.85938	4.3e-14	4.78563e-13		1.50586	1.74188e-12	9.11625e-12
0.86719	1.105e-13	4.16085e-13		1.51563	1.63688e-12	9.225e-12
0.875	1.885e-13	4.8606e-13		1.52539	1.72125e-12	9.13875e-12
0.88281	1e-15	5.24918e-13		1.53516	1.75312e-12	9.45375e-12
0.89063	1.3e-14	4.4612e-13		1.54492	1.88625e-12	9.49875e-12
0.89844	5.5e-14	4.82172e-13		1.55469	1.81312e-12	9.6225e-12
0.90625	4e-15	6.17747e-13		1.56445	1.8675e-12	9.91875e-12
0.91406	2.17e-13	6.64377e-13		1.57422	2.1e-12	1.0005e-11
0.92188	1.69e-13	5.10223e-13		1.58398	2.0175e-12	1.03238e-11
0.92969	1.85e-14	5.49542e-13		1.59375	2.14313e-12	1.00613e-11
0.9375	3.85e-14	5.25009e-13		1.60352	2.25938e-12	1.03988e-11
0.94531	1.09e-13	5.61611e-13		1.61328	2.05688e-12	1.05787e-11
0.95313	1.885e-13	5.97302e-13		1.62305	2.25938e-12	1.05825e-11
0.96094	1.525e-13	4.32092e-13		1.63281	2.20688e-12	1.0695e-11
0.96875	1.27e-13	4.90158e-13		1.64258	2.32312e-12	1.10625e-11
0.97656	2.335e-13	5.60465e-13		1.65234	2.38875e-12	1.1715e-11
0.98438	5.35e-14	5.17795e-13		1.66211	2.80313e-12	1.20225e-11
0.99219	1.015e-13	5.68494e-13		1.67188	2.87812e-12	1.22437e-11
1	1.435e-13	5.70725e-13		1.68164	2.98313e-12	1.25325e-11
1.00781	1.87e-13	5.155e-13		1.69141	3.07125e-12	1.27725e-11
1.01563	9.85e-14	6.205e-13		1.70117	3.05625e-12	1.2825e-11
1.02344	1.195e-13	7.015e-13		1.71094	3.08813e-12	1.302e-11
1.03125	1.27e-13	5.665e-13		1.7207	3.06937e-12	1.3305e-11
1.03906	6.7e-14	7.06e-13		1.73047	3.3225e-12	1.31512e-11
1.04688	1.255e-13	9.22e-13		1.74023	3.24937e-12	1.34775e-11
1.05469	2.15e-14	6.49e-13		1.75	3.27375e-12	1.356e-11
1.0625	3.7e-14	8.425e-13		1.75977	3.16125e-12	1.34963e-11
1.07031	1.3e-13	9.055e-13
1.07813	1.03e-13	9.34e-13
1.08594	2.29e-13	9.76e-13
1.09375	1.12e-13	1.141e-12
1.10156	2.44e-13	1.063e-12
1.10938	1.975e-13	9.91e-13
1.11719	1.585e-13	9.805e-13
1.125	2.08e-13	9.895e-13
1.13281	2.14e-13	1.0375e-12
1.14063	2.29e-13	1.018e-12
1.14844	2.02e-13	8.62e-13
1.15625	1.975e-13	1.0735e-12
1.16406	1.525e-13	1.372e-12
1.17188	1.36e-13	1.042e-12
1.17969	2.11e-13	1.2715e-12
1.1875	2.29e-13	1.255e-12
1.19531	1.645e-13	1.3e-12
1.20313	2.485e-13	1.3555e-12
1.21094	2.47e-13	1.495e-12
1.21875	2.08e-13	1.4965e-12
1.22656	3.1e-13	1.504e-12
1.23438	3.265e-13	1.5565e-12
1.24219	2.635e-13	1.5715e-12
1.25	4.075e-13	1.783e-12
1.25781	2.815e-13	1.492e-12
1.26563	2.29e-13	1.369e-12
1.27344	3.22e-13	1.627e-12
1.28125	4e-13	1.567e-12
1.28906	3.67e-13	1.549e-12
1.29688	1.78e-13	1.675e-12
1.30469	2.995e-13	1.5265e-12
1.3125	2.83e-13	1.6495e-12
1.32031	2.86e-13	1.777e-12
1.32813	2.68e-13	1.867e-12
1.33594	3.07e-13	2.014e-12
1.34375	2.455e-13	2.071e-12
1.35156	3.07e-13	2.002e-12
1.35938	3.73e-13	2.0815e-12
1.36719	4.375e-13	2.089e-12
1.375	4.15e-13	1.9825e-12
1.38281	3.775e-13	2.2015e-12
1.39063	4.555e-13	2.116e-12
1.39844	3.22e-13	1.861e-12
1.40625	4.375e-13	2.0185e-12
1.41406	4.675e-13	2.074e-12
1.42188	4.525e-13	2.0455e-12
1.42969	4.435e-13	2.2765e-12
1.4375	4.825e-13	2.32e-12
1.44531	4.48e-13	2.179e-12
1.45313	4.66e-13	2.2435e-12
1.46094	4.6e-13	2.4775e-12
1.46875	4.405e-13	2.299e-12
1.47656	4.105e-13	2.692e-12
1.48438	4.585e-13	2.6155e-12
1.49219	3.76e-13	2.6605e-12
1.5	5.065e-13	2.7925e-12
1.50781	4.87e-13	2.725e-12
1.51563	5.335e-13	2.7985e-12
1.52344	5.02e-13	2.7805e-12
1.53125	4.165e-13	2.7205e-12
1.53906	4.75e-13	2.824e-12
1.54688	4.825e-13	2.8795e-12
1.55469	5.845e-13	2.9185e-12
1.5625	5.02e-13	2.9605e-12
1.57031	4.075e-13	2.986e-12
1.57813	5.38e-13	2.8285e-12
1.58594	5.74e-13	2.8375e-12
1.59375	6.49e-13	3.202e-12
1.60156	5.785e-13	3.1885e-12
1.60938	4.6e-13	3.1615e-12
1.61719	5.53e-13	3.4465e-12
1.625	5.14e-13	3.472e-12
1.63281	6.925e-13	3.6115e-12
1.64063	6.43e-13	3.6835e-12
1.64844	6.565e-13	3.8725e-12
1.65625	6.22e-13	4.0045e-12
1.66406	6.73e-13	4.0315e-12
1.67188	6.58e-13	4.072e-12
1.67969	5.305e-13	4.1335e-12
1.6875	5.335e-13	4.1755e-12
1.69531	5.815e-13	4.0255e-12
1.70313	6.295e-13	4.2145e-12
1.71094	5.815e-13	4.2955e-12
1.71875	4.735e-13	4.0375e-12
1.72656	5.605e-13	4.5265e-12
1.73438	5.92e-13	4.651e-12
1.74219	6.145e-13	4.789e-12
1.75	7.03e-13	4.9285e-12
1.75781	6.325e-13	5.008e-12

## Sheet: Figure 4
(Fig. 4a-1) JV-curve - PtIr-probe - Light intensity dependence							(Fig. 4a-2) JV-curve - PtIr-probe - Temperature dependence						(Fig. 4b-1) JV-curve - Au-probe - Light intensity dependence							(Fig. 4a-2) JV-curve - Au-probe - Temperature dependence
Voltage	Currrent density						Voltage	Currrent density					Voltage	Currrent density						Voltage	Currrent density
(V)	(A/cm²)						(V)	(A/cm²)					(V)	(A/cm²)						(V)	(A/cm²)
	dark	0.05 mW/cm²	2.8 mW/cm²	35 mW/cm²	233 mW/cm²			25 °C	35 °C	50 °C	60 °C			dark	0.05 mW/cm²	0.97 mW/cm²	34 mW/cm²	222 mW/cm²			25 °C	35 °C	50 °C	65 °C
0.01172	0.23936	0.75798	0.45213	0.97074	0.33245		0.01172	-0.9734	-0.82114	-1.07713	-0.60106		0	-102.719	-94.3555	-95.0586	-105.098	-107.266		0	-122.545	-112.422	-109.794	-109.375
0.01758	8.59355e-15	-0.13963	1.11037	0.81117	0.85106		0.01758	0.35106	-0.4621	0.25931	0.00532		0.00586	-29.8281	-35.8789	-36.9336	-29.1602	-24.6484		0.00586	-30.1674	-34.9219	-22.8622	-29.6875
0.02344	-0.74468	-0.15957	0.25266	-0.36569	1.25		0.02344	-0.07979	-0.81117	0.19947	0.37234		0.01172	-2.35937	1.91406	-0.95703	-2.67578	-1.15234		0.01172	-3.08036	-2.42188	-0.80966	3.71094
0.0293	-0.66489	0.3391	1.07048	0.71144	1.82846		0.0293	-0.04787	-1.1004	0.11968	1.37766		0.01758	-2.45313	3.20312	1.97266	2.65625	6.23047		0.01758	2.41071	-0.54687	-8.45881	5.56641
0.03516	0.23936	0.65824	-0.66489	1.25	1.98803		0.03516	-0.01596	-1.11037	0.04987	-0.09043		0.02344	-4.65625	-2.48047	1.5625	0.37109	-1.26953		0.02344	-2.51116	-2.65625	0.74574	1.5625
0.04102	-0.90426	0.13963	0.99069	0.15293	0.75133		0.04102	-0.62234	-0.22274	0.77793	-0.44149		0.0293	-0.76562	1.62109	1.32813	1.19141	-0.15625		0.0293	-0.43527	-1.71875	1.44886	3.61328
0.04688	2.4734	-1.5359	1.34973	0.21277	1.38963		0.04688	0.23936	0.37566	-0.65824	-0.76064		0.03516	2.65625	-0.42969	4.25781	-1.09375	1.83594		0.03516	-1.84152	0.3125	2.55682	4.00391
0.05273	-0.45213	0.47872	0.05319	1.03059	0.67154		0.05273	0.94149	0.19614	0.40891	1.21809		0.04102	-1.51563	1.21094	0.33203	1.66016	2.12891		0.04102	-4.55357	-3.04687	0.89489	1.75781
0.05859	-0.34574	1.55585	0.51197	1.07048	-0.82447		0.05859	-1.70745	-1.45944	0.9375	0.21277		0.04688	-0.25	3.78906	5.01953	0.54688	0.37109		0.04688	-3.81696	3.24219	2.66335	2.92969
0.06445	-0.0266	0.49867	0.43218	0.43218	0.49202		0.06445	-0.33511	-1.60904	0.17952	0.10106		0.05273	-4.51563	1.44531	-0.54687	0.72266	1.54297		0.05273	-0.30134	-0.15625	0.21307	5.07813
0.07031	-0.47872	1.11702	1.15027	0.19282	0.77128		0.07031	0.65426	-0.09309	0.07979	-0.8883		0.05859	2.04688	0.33203	-0.78125	2.24609	2.65625		0.05859	0.10045	-1.13281	4.0483	4.6875
0.07617	0.07979	0.15957	-0.40559	1.30984	0.85106		0.07617	1.89894	0.33577	0.21941	0.02128		0.06445	-1.70313	0.27344	-0.42969	3.30078	5.29297		0.06445	-1.94196	0.27344	1.51278	0.58594
0.08203	0.07979	1.21676	0.49202	0.03324	0.27261		0.08203	0.19149	-1.21011	0.79787	-0.96809		0.07031	-2.73438	1.26953	2.73438	-1.73828	-0.56641		0.07031	-4.3192	-1.25	-0.83097	0.29297
0.08789	-0.23936	0.6383	1.68883	0.6117	0.27261		0.08789	-1.75532	0.59508	-0.16955	0.99468		0.07617	-1.04687	1.50391	2.61719	-0.625	1.95313		0.07617	-1.54018	-4.33594	1.42756	3.71094
0.09375	1.25	-0.61835	0.0133	1.28989	1.66888		0.09375	-0.35106	0.10638	-0.01995	0.54787		0.08203	-1.5625	0.91797	0.80078	0.60547	3.30078		0.08203	-2.31027	-2.85156	1.64062	5.66406
0.09961	0.77128	0.09973	-0.54521	-0.00665	1.01064		0.09961	-0.81383	-1.77859	0.32912	0.77128		0.08789	0.92187	2.73438	0.27344	-0.09766	1.83594		0.08789	-1.5067	-3.4375	1.19318	3.41797
0.10547	-0.15957	0.85771	-0.44548	1.25	1.15027		0.10547	-0.43085	0.09641	-0.87766	0.37234		0.09375	-1.32813	3.37891	1.32813	-0.85937	3.94531		0.09375	-2.41071	-1.21094	3.1321	6.83594
0.11133	0.13298	1.13697	1.28989	1.30984	1.34973		0.11133	0.55851	-0.02327	0.5984	0.34043		0.09961	-3.10937	0.56641	0.50781	-0.39062	2.30469		0.09961	-4.3192	-1.48438	1.875	6.64063
0.11719	-0.23936	1.25665	2.22739	1.05053	1.38963		0.11719	1.02128	0.56516	0.53856	0.08511		0.10547	-0.15625	2.73438	1.91406	3.76953	5.99609		0.10547	-0.73661	-1.40625	5.58239	7.03125
0.12305	0.37234	-0.39894	-0.0266	-0.12633	2.12766		0.12305	-0.51064	-0.25266	1.4262	2.07979		0.11133	-2.78125	4.14063	-0.3125	1.83594	2.24609		0.11133	0.30134	3.28125	1.98153	4.29688
0.12891	-1.54255	0.77793	0.59176	0.49202	1.40957		0.12891	-0.36702	0.04654	1.17686	1.17021		0.11719	-1.60937	1.21094	1.26953	-0.33203	2.12891		0.11719	-2.2433	-2.34375	1.32102	5.56641
0.13477	1.51596	1.19681	0.69149	1.74867	1.76862		0.13477	-0.20745	-1.94814	1.12699	0.73936		0.12305	1.85937	1.73828	1.5625	1.48438	5.35156		0.12305	-3.01339	2.38281	4.34659	5.76172
0.14063	0.45213	-0.65824	-0.10638	1.38963	1.40957		0.14063	-0.59043	0.00665	-0.9375	1.04255		0.12891	-1.14063	3.67187	-1.83594	-0.74219	4.29688		0.12891	-0.53571	-6.32812	3.66477	2.83203
0.14648	0.85106	1.77527	-0.00665	0.45213	1.32979		0.14648	0.04787	0.89428	0.27926	0.00532		0.13477	-2.92187	5.13672	2.67578	1.54297	4.00391		0.13477	1.84152	2.07031	1.27841	7.03125
0.15234	-0.31915	-0.37899	-0.78457	1.07048	0.33245		0.15234	0.04787	-0.81117	-0.09973	1.66489		0.14063	-3.8125	0.39063	0.80078	1.48438	3.30078		0.14063	-4.15179	3.59375	0.68182	4.88281
0.1582	-0.05319	2.15426	0.93085	1.40957	0.37234		0.1582	-0.60638	-0.21277	1.51596	1.44149		0.14648	0.125	2.85156	2.61719	5.05859	5.87891		0.14648	-2.97991	1.60156	5.77415	5.07812
0.16406	-0.53191	-0.41888	0.67154	0.69149	2.02793		0.16406	1.24468	0.18617	0.76795	0.73936		0.15234	3.6875	4.55078	2.85156	0.78125	8.51563		0.15234	-0.66964	-1.875	2.70597	3.80859
0.16992	-0.42553	1.59574	-0.04654	0.87101	2.02793		0.16992	0.59043	0.1762	-0.03989	0.89894		0.1582	-5.64063	0.33203	-0.3125	-1.79687	1.77734		0.1582	2.10938	-2.77344	-1.61932	3.71094
0.17578	-0.26596	1.49601	-0.44548	2.00798	1.19016		0.17578	0.27128	-0.12301	0.17952	0.89894		0.16406	0.6875	-1.48438	2.20703	3.00781	4.70703		0.16406	-0.26786	0.15625	3.57955	6.15234
0.18164	0.66489	0.9375	0.13298	1.28989	1.80851		0.18164	0.59043	0.35572	0.21941	0.37234		0.16992	0.59375	3.49609	3.61328	-2.03125	2.59766		0.16992	-2.61161	-2.26562	2.02415	5.37109
0.1875	1.17021	1.59574	0.29255	-0.24601	1.23005		0.1875	-1.10106	0.79455	-0.41888	0.51596		0.17578	-2.3125	5.83984	2.08984	0.19531	5.46875		0.17578	-2.97991	-1.71875	1.64063	3.32031
0.19336	-0.15957	1.51596	1.48936	1.62899	1.92819		0.19336	-0.01596	-0.36237	0.46875	1.71277		0.18164	1.625	2.14844	3.08594	1.71875	7.16797		0.18164	0.53571	1.36719	3.92045	5.76172
0.19922	-1.11702	0.91755	-0.12633	1.25	2.62633		0.19922	1.13298	0.12633	-0.13963	2.62234		0.1875	-1.46875	1.91406	1.62109	-0.33203	4.53125		0.1875	-5.65848	1.75781	1.91761	5.76172
0.20508	1.72872	1.31649	1.25	1.36968	2.16755		0.20508	-0.6383	0.4754	2.12434	0.53191		0.19336	-2.17188	4.96094	4.55078	0.13672	8.63281		0.19336	-1.00446	-3.16406	4.45313	5.95703
0.21094	0.07979	-0.09973	1.23005	1.23005	2.14761		0.21094	0.04787	-0.68152	1.24668	0.62766		0.19922	-0.625	3.49609	-2.89063	3.41797	6.40625		0.19922	-1.70759	-3.24219	0.91619	5.85938
0.2168	0.10638	1.43617	1.50931	0.67154	1.82846		0.2168	1.32447	0.30585	-0.04987	0.35638		0.20508	0.64062	-0.07812	0.50781	3.59375	6.81641		0.20508	-6.09375	-1.52344	4.09091	4.78516
0.22266	0.47872	0.11968	-0.80452	1.5891	2.34707		0.22266	1.2766	1.74202	0.25931	1.32979		0.21094	1.34375	2.32422	4.78516	2.83203	8.39844		0.21094	-1.875	2.46094	2.94034	8.30078
0.22852	-0.34574	0.69814	0.67154	1.60904	1.80851		0.22852	0.89362	0.24601	1.39628	1.23404		0.2168	-3.29688	4.02344	0.39062	-0.74219	4.23828		0.2168	-1.60714	-0.19531	0.40483	8.49609
0.23438	-0.34574	0.97739	1.64894	0.21277	2.28723		0.23438	-0.71809	-0.4621	0.39894	0.94681		0.22266	-1	3.78906	2.44141	1.36719	9.57031		0.22266	-0.77009	-3.63281	4.47443	7.71484
0.24023	0.90426	0.23936	0.41223	1.86835	2.50665		0.24023	1.3883	0.18617	-0.9375	1.34574		0.22852	-0.10938	0.85938	1.62109	2.83203	10.1562		0.22852	0.33482	-0.35156	5.47585	5.85938
0.24609	-0.18617	0.97739	0.3125	0.13298	2.60638		0.24609	-0.19149	0.81449	0.25931	0.46809		0.23438	-6.01562	2.20703	2.67578	0.95703	6.11328		0.23438	-1.10491	-1.44531	2.36506	3.71094
0.25195	-0.6117	0.9375	1.68883	3.28457	2.5266		0.25195	0.79787	0.53524	0.79787	1.53723		0.24023	-0.95312	3.49609	3.37891	4.70703	8.45703		0.24023	0.26786	0.23437	1.17188	6.54297
0.25781	0.74468	0.75798	1.8484	0.75133	1.62899		0.25781	-0.82979	0.04654	1.99468	2.04787		0.24609	0.26562	0.27344	2.32422	0.72266	8.92578		0.24609	-5.42411	1.17188	6.28551	6.34766
0.26367	-0.31915	0.13963	1.03059	0.43218	2.50665		0.26367	-0.07979	-0.82114	0.87766	2.09574		0.25195	2.375	2.03125	3.55469	5.9375	9.39453		0.25195	2.61161	-0.82031	5.66761	7.12891
0.26953	-0.53191	0.23936	-0.26596	1.50931	3.70346		0.26953	1.24468	-0.06316	0.58843	1.34574		0.25781	-3.625	4.375	5.07813	-0.03906	8.69141		0.25781	-2.47768	0.46875	2.57813	4.39453
0.27539	0.05319	1.39628	0.6117	1.23005	2.4867		0.27539	0.15957	0.01662	0.15957	0.08511		0.26367	-2.78125	3.32031	1.50391	0.78125	7.98828		0.26367	-0.66964	-1.64062	1.36364	6.93359
0.28125	1.14362	0.79787	0.17287	3.06516	3.7234		0.28125	0.60638	-0.18285	1.2766	0.29255		0.26953	-1.28125	2.26562	4.375	5.29297	11.7383		0.26953	1.33929	2.69531	4.55966	6.25
0.28711	0.39894	-0.03989	0.99069	2.12766	3.4641		0.28711	0.07979	1.03391	0.76795	0.93085		0.27539	0.21875	1.50391	1.67969	0.54688	7.28516		0.27539	-2.34375	-6.44531	-0.10653	2.44141
0.29297	-0.69149	0.49867	1.50931	1.21011	2.50665		0.29297	0.06383	-0.14295	1.20678	1.28191		0.28125	-0.57812	3.55469	4.78516	2.48047	9.98047		0.28125	-0.80357	-1.28906	3.02557	6.44531
0.29883	1.56915	0.61835	-0.12633	2.08777	3.62367		0.29883	-0.31915	-0.72141	0.90758	3.7234		0.28711	-1.375	0.91797	3.61328	5.11719	11.6797		0.28711	-3.1808	-1.13281	3.70739	4.6875
0.30469	0.77128	0.47872	2.02793	1.68883	2.60638		0.30469	-0.47872	0.625	1.5758	1.61702		0.29297	-1.09375	0.50781	-0.25391	5.29297	11.9727		0.29297	0.60268	-1.09375	1.66193	6.25
0.31055	0.95745	-0.97739	1.13032	1.68883	4.44149		0.31055	-0.41489	-0.37234	1.43617	1.1383		0.29883	-0.4375	4.25781	2.20703	3.18359	12.6172		0.29883	1.17188	2.07031	4.87926	6.15234
0.31641	0.42553	0.49867	-0.00665	1.30984	3.44415		0.31641	0.89362	0.36569	1.05718	1.18617		0.30469	-2.26563	5.37109	1.21094	2.30469	12.6758		0.30469	-2.71205	-4.10156	3.1108	6.44531
0.32227	0.74468	0.73803	1.78856	2.64628	2.64628		0.32227	1.06915	1.42287	1.91489	2.49468		0.31055	-0.8125	2.14844	4.375	1.54297	13.2617		0.31055	-3.01339	-0.74219	3.17472	8.00781
0.32813	-0.0266	-0.85771	1.62899	1.90824	3.96277		0.32813	1.5	-0.09309	1.07713	2.8617		0.31641	-1.42188	2.03125	1.03516	-1.67969	17.2461		0.31641	-3.11384	-1.36719	5.28409	6.25
0.33398	-0.93085	0.87766	1.17021	0.6516	3.4242		0.33398	-0.09574	0.05652	1.33644	1.56915		0.32227	-0.95312	1.5625	2.26562	-0.44922	13.1445		0.32227	-1.07143	0.46875	3.57955	9.66797
0.33984	0.71809	1.03723	-0.44548	0.97074	4.42154		0.33984	1.86702	0.57513	0.74801	1.23404		0.32813	-0.625	3.73047	3.96484	5.76172	17.0703		0.32813	2.07589	-0.42969	6.69034	11.5234
0.3457	1.54255	0.97739	-0.06649	2.8258	4.0625		0.3457	1.83511	0.45545	1.02726	2.03191		0.33398	-0.53125	1.5625	0.68359	2.1875	14.9609		0.33398	-0.77009	2.22656	4.53835	6.83594
0.35156	0.82447	0.2992	0.93085	1.42952	3.00532		0.35156	0.09574	-0.64162	0.96742	1.96809		0.33984	1.71875	3.84766	0.50781	4.88281	14.7852		0.33984	2.8125	2.77344	1.66193	5.66406
0.35742	0.82447	0.07979	1.11037	1.50931	4.80053		0.35742	-0.23936	0.89428	-0.73803	1.92021		0.3457	0.59375	4.66797	4.90234	2.77344	15.4883		0.3457	-3.88393	-1.91406	4.43182	9.76562
0.36328	-1.25	0.99734	1.68883	1.52926	4.62101		0.36328	0.73404	0.64495	0.4887	2.01596		0.35156	0.5	-0.54687	1.26953	5.64453	16.4258		0.35156	-3.95089	-0.70312	3.72869	6.34766
0.36914	1.72872	1.29654	0.57181	2.86569	5.41888		0.36914	1.32447	-0.02327	0.95745	0.99468		0.35742	-2.3125	1.73828	2.91016	4.35547	17.5391		0.35742	-0.40179	-2.03125	4.51705	5.95703
0.375	0.26596	0.77793	1.15027	2.76596	5.41888		0.375	0.1117	0.46543	0.9375	2.31915		0.36328	-2.17188	3.26172	2.26562	3.65234	15.1953		0.36328	-1.74107	2.5	3.51563	8.10547
0.38086	0.18617	1.59574	1.44947	2.38697	4.74069		0.38086	0.57447	-1.05053	0.27926	0.97872		0.36914	-0.4375	1.67969	4.66797	7.28516	18.8867		0.36914	-1.3058	-1.13281	4.13352	8.00781
0.38672	1.35638	-0.19947	-1.02394	3.18484	4.78059		0.38672	0.55851	1.31316	1.4262	1.09043		0.375	-1.5625	0.74219	-1.71875	6.46484	20.5273		0.375	1.67411	2.03125	3.02557	6.64063
0.39258	-0.21277	1.79521	1.13032	2.62633	4.54122		0.39258	-0.23936	0.70479	0.84774	0.42021		0.38086	-0.76562	-0.66406	2.96875	2.12891	19.3555		0.38086	-0.06696	-2.92969	1.29972	6.34766
0.39844	0.71809	0.01995	0.87101	4.18218	5.51862		0.39844	0.07979	0.73471	1.56582	2.06383		0.38672	0.21875	4.60938	0.56641	6.81641	20.7617		0.38672	-0.63616	-0.66406	2.47159	10.0586
0.4043	0.71809	0.65824	1.28989	3.16489	4.94016		0.4043	0.41489	-0.53191	1.12699	1.93617		0.39258	-1.1875	-0.25391	-0.48828	4.0625	18.3008		0.39258	-1.875	-3.94531	4.00568	6.64062
0.41016	0.69149	0.37899	1.19016	2.08777	5.61835		0.41016	-1.10106	0.50532	1.26662	2.30319		0.39844	-0.01562	4.72656	0.56641	5.9375	21.6406		0.39844	1.00446	-0.39063	4.00568	9.96094
0.41602	0.79787	0.81782	1.15027	4.32181	5.35904		0.41602	1.59574	0.86436	0.23936	1.45745		0.4043	-0.29687	4.66797	2.38281	2.53906	18.3008		0.4043	-2.54464	0.85938	4.30398	10.6445
0.42188	0.66489	1.5758	1.82846	4.58112	4.20213		0.42188	1.34043	0.2859	1.93484	1.0266		0.41016	2.23438	0.33203	4.14063	5.58594	24.3945		0.41016	-1.84152	0.74219	3.40909	11.6211
0.42773	0.34574	0.81782	2.02793	4.20213	6.03723		0.42773	1.13298	0.3258	1.65559	1.80851		0.41602	3.03125	-1.07422	3.32031	2.83203	22.3438		0.41602	-3.71652	3.71094	7.32955	8.49609
0.43359	-0.34574	0.2992	0.73138	2.70612	6.2367		0.43359	-1.35638	-0.22274	1.93484	2.23936		0.42188	-3.71875	1.44531	2.61719	3.125	19.8242		0.42188	-1.03795	-1.67969	4.6875	9.57031
0.43945	0.42553	1.19681	1.25	3.80319	5.91755		0.43945	1.57979	0.65492	1.03723	3.51596		0.42773	-3.67187	3.20312	5.54688	7.75391	24.8047		0.42773	-0.63616	-0.19531	5.64631	10.5469
0.44531	0.50532	0.73803	2.1875	3.90293	6.07713		0.44531	1.83511	0.39561	2.06449	2.8617		0.43359	-0.71875	-0.95703	2.44141	4.64844	21.1719		0.43359	0.33482	0.3125	5.56108	12.1094
0.45117	-1.09043	0.61835	2.08777	3.48404	6.11702		0.45117	0.30319	0.31582	0.2992	1.04255		0.43945	-2.17188	2.26563	1.38672	5.70313	26.7383		0.43945	-1.80804	-0.3125	3.79261	5.07813
0.45703	0.87766	1.39628	1.25	4.14229	7.57314		0.45703	0.30319	0.7746	1.52593	2.28723		0.44531	0.64062	6.19141	4.02344	5.35156	24.6875		0.44531	-5.02232	1.36719	5.75284	12.8906
0.46289	-0.74468	0.9375	1.44947	4.88032	6.79521		0.46289	0.28723	0.75465	0.84774	2.41489		0.45117	-0.90625	-3.59375	4.90234	4.82422	24.8047		0.45117	-4.01786	1.21094	3.02557	11.2305
0.46875	-0.66489	2.03457	2.62633	3.86303	6.37633		0.46875	0.55851	1.58245	1.41622	1.7766		0.45703	-0.39062	2.85156	6.54297	8.51562	27.9102		0.45703	3.21429	2.30469	6.32813	7.42188
0.47461	0.05319	0.61835	1.66888	4.28191	8.31117		0.47461	0.07979	0.30585	0.25931	2.17553		0.46289	-2.78125	2.08984	4.08203	7.10937	29.0234		0.46289	1.57366	-2.5	5.11364	8.00781
0.48047	0.21277	1.875	1.09043	3.44415	8.63032		0.48047	-1.13298	-0.19282	1.74535	1.52128		0.46875	-2.92187	0.27344	2.08984	6.64063	30.3125		0.46875	1.70759	-2.85156	1.78977	9.17969
0.48633	0.74468	2.03457	1.25	5.45878	8.86968		0.48633	1.30851	0.63497	-0.04987	1.66489		0.47461	-1.9375	2.14844	3.14453	7.57813	31.7773		0.47461	-2.37723	-1.44531	6.32813	11.4258
0.49219	8.59355e-15	0.27926	1.90824	5.25931	7.25399		0.49219	2.05851	1.15359	1.59574	1.7766		0.48047	-1.75	3.90625	3.26172	8.33984	30.3711		0.48047	1.10491	0.3125	2.1733	7.71484
0.49805	0.26596	0.23936	2.34707	3.68351	7.97207		0.49805	0.33511	0.03657	2.34375	2.67021		0.48633	1.76563	4.43359	4.55078	8.92578	30.7812		0.48633	1.10491	0.3125	2.36506	8.59375
0.50391	0.79787	0.43883	2.10771	5.13963	8.82979		0.50391	0.33511	0.42553	1.11702	3.16489		0.49219	-0.71875	1.73828	4.19922	8.16406	31.1914		0.49219	-2.57813	-0.54687	4.87926	13.9648
0.50977	0.34574	0.89761	1.8883	5.65824	8.55053		0.50977	0.2234	0.82447	0.96742	2.67021		0.49805	-2.45313	2.5	5.19531	10.5078	36.1133		0.49805	-2.51116	3.00781	5.77415	8.30078
0.51563	0.95745	1.19681	2.70612	5.73803	8.96941		0.51563	0.54255	1.49269	2.11436	2.95745		0.50391	-0.29687	5.13672	5.13672	8.28125	33.8867		0.50391	3.91741	-0.85938	6.11506	12.3047
0.52148	0.66489	0.65824	2.50665	4.72074	10.3058		0.52148	0.54255	1.17354	2.9621	3.43617		0.50977	-2.35938	1.91406	4.19922	7.05078	34.5312		0.50977	-2.84598	-0.89844	2.66335	10.6445
0.52734	0.47872	1.21676	1.62899	5.05984	9.54787		0.52734	1.05319	1.10372	1.3863	0.67553		0.51563	-0.01563	0.68359	2.08984	9.57031	39.043		0.51563	-1.40625	-0.58594	6.69034	11.8164
0.5332	0.71809	1.15691	0.73138	5.41888	10.7846		0.5332	1.06915	0.24601	1.75532	3.35638		0.52148	1.15625	3.73047	3.26172	9.74609	37.2852		0.52148	-3.31473	2.38281	7.84091	11.5234
0.53906	-0.79787	0.53856	2.60638	6.17686	9.64761		0.53906	-0.59043	0.48537	1.92487	2.1117		0.52734	-0.15625	4.19922	4.60938	6.81641	33.7695		0.52734	-2.71205	-1.17188	4.73011	12.8906
0.54492	1.72872	0.61835	3.64362	5.91755	11.2234		0.54492	1.00532	0.71476	0.9375	4.0266		0.5332	1.01563	3.55469	5.78125	9.10156	37.9883		0.5332	3.08036	0.625	7.09517	13.7695
0.55078	8.59355e-15	0.03989	1.86835	5.71809	11.0239		0.55078	0.67021	0.72473	0.9375	3.42021		0.53906	-0.20313	2.55859	-1.89453	11.1523	39.1016		0.53906	2.07589	-1.32812	8.09659	10.0586
0.55664	-1.14362	2.05452	2.12766	6.37633	10.3856		0.55664	-0.31915	1.24335	1.82513	2.17553		0.54492	1.0625	4.60938	6.71875	8.10547	38.8672		0.54492	0.63616	-2.46094	7.13778	12.8906
0.5625	-0.0266	0.73803	2.28723	7.07447	11.383		0.5625	1.34043	-0.18285	1.05718	3.21277		0.55078	-3.8125	2.96875	2.08984	11.0938	43.2031		0.55078	-3.78348	4.10156	6.8608	14.4531
0.56836	-0.07979	1.85505	2.60638	6.55585	11.9415		0.56836	1.18085	1.16356	1.09707	3.34043		0.55664	-0.20313	1.85547	1.50391	10.7422	47.3633		0.55664	-3.24777	1.44531	4.58097	11.9141
0.57422	-0.55851	0.39894	2.22739	7.89229	11.2633		0.57422	1.35638	1.09375	1.79521	4.26596		0.5625	1.85938	3.49609	4.55078	13.1445	50.7031		0.5625	-0.20089	4.375	8.56534	13.3789
0.58008	0.07979	0.27926	1.05053	6.51596	12.2806		0.58008	0.25532	0.0266	1.31649	3.5		0.56836	-2.125	2.03125	2.85156	9.6875	47.3633		0.56836	-0.77009	3.28125	0.83097	14.1602
0.58594	-0.58511	0.51862	2.14761	8.01197	12.5798		0.58594	0.47872	0.26596	0.15957	2.35106		0.57422	-0.34375	4.14063	3.08594	12.3242	48.2422		0.57422	-0.40179	1.01563	6.81818	15.4297
0.5918	1.72872	0.5984	3.26463	8.98936	13.0585		0.5918	1.88298	1.50266	0.61835	2.12766		0.58008	-1	3.67188	5.89844	15.8398	54.8047		0.58008	-0.33482	1.83594	11.0582	13.3789
0.59766	-0.05319	0.91755	2.34707	7.83245	12.5997		0.59766	1.14894	0.91423	2.07447	2.89362		0.58594	-0.85938	4.08203	4.49219	14.1406	51.875		0.58594	-1.64063	-1.60156	5.19886	12.3047
0.60352	-1.09043	1.07713	2.14761	8.35106	11.8019		0.60352	0.57447	-0.32247	2.38364	3.46809		0.5918	0.125	3.02734	7.48047	12.793	57.6172		0.5918	0.30134	-0.54687	7.2017	15.918
0.60938	0.21277	1.55585	3.30452	9.22872	13.5372		0.60938	0.79787	0.70479	1.10705	4.64894		0.59766	-1.84375	3.67187	2.32422	12.1484	58.3203		0.59766	-3.31473	-4.10156	7.86222	17.4805
0.61523	0.21277	1.21676	2.68617	9.44814	13.8564		0.61523	1.00532	0.95412	1.83511	4.50532		0.60352	1.10938	2.79297	3.73047	12.0312	63.125		0.60352	2.54464	0.82031	9.20455	15.8203
0.62109	0.98404	0.53856	1.44947	9.44814	15.3125		0.62109	0.95745	0.51529	1.14694	2.44681		0.60938	-2.5	1.5625	4.96094	14.668	58.0273		0.60938	1.67411	-1.48438	6.66903	15.332
0.62695	0	1.07713	3.06516	9.02926	14.0558		0.62695	0.35106	1.29322	1.99468	4.3617		0.61523	-3.57812	-0.07812	4.90234	15.1367	58.4375		0.61523	-6.36161	2.65625	7.88352	15.8203
0.63281	1.06383	1.67553	3.54388	10.8843	14.8737		0.63281	0.68617	0.85439	1.34641	4.09043		0.62109	2.1875	5.37109	6.42578	16.3672	64.3555		0.62109	-1.40625	2.89063	10.1847	18.5547
0.63867	-0.23936	0.51862	4.12234	10.4056	14.9734		0.63867	1.37234	0.85439	1.94481	3.43617		0.62695	-2.26562	2.55859	1.97266	12.6758	64.1797		0.62695	-1.70759	-2.73438	6.58381	15.7227
0.64453	-0.90426	1.73537	3.74335	9.48803	16.0505		0.64453	1.40426	0.03657	1.34641	5.57447		0.63281	0.35938	0.80078	4.55078	16.4258	65.0586		0.63281	0.97098	1.48437	8.48011	17.7734
0.65039	0.15957	0.73803	2.04787	10.8245	17.2075		0.65039	0.07979	0.98404	0.53856	5.36702		0.63867	-3.0625	2.91016	4.90234	16.0742	65.5273		0.63867	0.73661	3.08594	9.31108	19.6289
0.65625	0.31915	2.09441	2.40691	11.1835	16.5891		0.65625	0.54255	1.09375	2.43351	3.6117		0.64453	-3.4375	2.08984	2.73438	17.5977	68.2812		0.64453	-2.84598	1.5625	6.69034	18.0664
0.66211	0.66489	1.5758	3.38431	10.7247	17.3072		0.66211	0.20745	1.03391	1.4262	3.19681		0.65039	-0.29687	4.375	3.84766	16.3672	69.9219		0.65039	1.64063	1.75781	9.60938	21.3867
0.66797	1.35638	1.01729	3.74335	10.0465	17.8258		0.66797	2.66489	2.1609	1.65559	4.72872		0.65625	-0.76562	2.96875	5.54688	16.7773	69.1016		0.65625	-3.78348	1.64062	8.7571	19.8242
0.67383	-0.31915	1.5758	4.20213	12.2008	18.0652		0.67383	1.06915	0.53524	1.4262	5.33511		0.66211	2	2.26563	4.60937	22.168	70.1562		0.66211	-0.46875	0.19531	10.4617	17.8711
0.67969	0.74468	1.875	3.125	11.2433	19.1024		0.67969	1.54787	0.25598	2.01463	4.61702		0.66797	0.59375	3.14453	6.01563	18.3594	72.3828		0.66797	-2.14286	1.32813	11.4418	18.457
0.68555	-0.93085	1.35638	4.22207	10.6649	17.7859		0.68555	-0.06383	0.60505	2.05452	3.5		0.67383	-1.04688	4.02344	4.02344	19.1797	74.1406		0.67383	0.80357	0.58594	8.35227	23.8281
0.69141	1.2766	2.05452	3.92287	12.3005	19.0226		0.69141	1.94681	1.29322	1.86503	3.62766		0.67969	2.09375	3.55469	3.49609	20.7031	81.4648		0.67969	1.37277	3.24219	13.1676	21.582
0.69727	1.46277	1.93484	3.16489	13.5771	18.883		0.69727	1.54787	1.24335	1.36636	5.03191		0.68555	0.03125	-0.25391	3.26172	18.8281	78.2422		0.68555	-1.3058	0.15625	7.7983	17.6758
0.70313	0.15957	1.67553	3.28457	12.7394	18.1649		0.70313	-0.8617	0.18617	1.24668	4.44149		0.69141	0.3125	1.32813	9.82422	20.0586	80.8789		0.69141	-1.13839	2.03125	6.2642	20.6055
0.70898	0.13298	0.55851	4.50133	13.1582	21.0971		0.70898	0.20745	1.17354	1.43617	6.99468		0.69727	2.84375	6.71875	5.54688	21.875	84.8047		0.69727	-0.5692	-2.85156	10.2273	25.5859
0.71484	0.42553	0.67819	5.53856	13.0386	18.7832		0.71484	0.07979	0.09641	1.2766	6.05319		0.70313	1.25	-0.54687	1.73828	19.8828	87.6758		0.70313	1.40625	-1.71875	11.1222	24.3164
0.7207	0.39894	1.19681	3.64362	15.5718	21.6157		0.7207	-0.1117	1.47274	2.27394	6.02128		0.70898	1.0625	6.07422	6.01563	23.3984	90.0195		0.70898	2.10937	3.51562	10.2699	24.8047
0.72656	0.23936	1.11702	3.58378	15.0532	21.8152		0.72656	1.46809	1.16356	0.70811	6.29255		0.71484	-3.76562	5.3125	4.66797	20.7031	90.3125		0.71484	-2.00893	1.91406	9.58807	26.4648
0.73242	0.74468	1.21676	5.71809	15.871	20.9175		0.73242	-0.03191	1.58245	2.45346	5.78191		0.7207	0.82812	2.96875	7.07031	24.8633	95.9375		0.7207	-1.77455	0.78125	11.2713	26.2695
0.73828	1.03723	0.39894	4.60106	15.3923	22.7527		0.73828	2.07447	0.98404	3.08178	5.71809		0.72656	3.07813	-0.95703	7.36328	24.043	99.2188		0.72656	3.08036	-1.32812	15.4048	26.2695
0.74414	-0.10638	0.49867	4.50133	14.4149	22.5532		0.74414	0.76596	0.97407	2.30386	6.62766		0.73242	-2.3125	3.14453	5.72266	23.8086	91.8359		0.73242	-3.51562	-0.39063	9.28977	27.1484
0.75	0.15957	1.21676	5.47872	17.746	23.9495		0.75	0.98936	0.50532	1.25665	6.85106		0.73828	0.6875	7.07031	6.95312	26.5625	95.7617		0.73828	-0.43527	-0.23437	14.5526	29.1992
0.75586	0.21277	1.67553	5.41888	17.5266	24.2088		0.75586	0.92553	1.50266	1.48604	6.45213		0.74414	-0.71875	2.5	3.84766	25.0977	96.4648		0.74414	2.94643	0.23438	10.9517	31.0547
0.76172	1.01064	1.47606	5.27926	16.4295	24.1888		0.76172	-0.33511	0.87434	1.2766	5.84574		0.75	1.0625	2.03125	3.96484	29.2578	102.793		0.75	4.55357	2.46094	11.9105	30.8594
0.76758	1.35638	0.5984	3.54388	16.3298	24.4681		0.76758	0.68617	0.41556	1.71543	7.1383		0.75586	0.35938	5.37109	9.53125	26.9141	104.902		0.75586	-0.9375	5.39062	10.7386	32.5195
0.77344	-0.58511	0.73803	5.43883	16.609	23.7101		0.77344	1.43617	1.67221	3.13165	7.48936		0.76172	-2.45313	0.97656	5.48828	25.6836	104.844		0.76172	-1.17188	1.875	12.1023	32.2266
0.7793	1.67553	1.33644	4.56117	17.9255	24.129		0.7793	-0.01596	1.03391	1.50598	7.96809		0.76758	-0.10938	3.32031	8.71094	27.3828	110.117		0.76758	2.74554	3.75	13.7003	32.0312
0.78516	0.47872	1.81516	3.90293	17.6463	26.7819		0.78516	1.73936	0.23604	1.05718	7.68085		0.77344	-1.04687	4.72656	3.49609	28.7305	112.168		0.77344	3.3817	0.23438	13.8707	37.5
0.79102	-1.72872	1.59574	5.03989	16.8683	26.7819		0.79102	0.30319	0.61503	3.48072	7.60106		0.7793	-3.57812	1.91406	7.12891	29.4922	112.344		0.7793	0.53571	2.22656	15.0213	36.2305
0.79688	0.26596	1.875	5.17952	18.125	27.3205		0.79688	0.78191	0.20612	2.25399	6.67553		0.78516	0.40625	1.67969	6.66016	32.9492	112.754		0.78516	-0.30134	1.32813	14.8295	36.2305
0.80273	-0.29255	1.49601	6.51596	16.8484	26.4827		0.80273	0.89362	0.61503	1.98471	7.4734		0.79102	-0.95312	3.49609	5.01953	32.5977	114.395		0.79102	-1.57366	0.89844	13.1463	34.668
0.80859	0.13298	1.21676	4.78059	16.6489	27.2806		0.80859	0.92553	0.63497	1.92487	8.60638		0.79688	1.20313	7.1875	8.30078	32.7148	114.219		0.79688	2.41071	2.53906	11.2926	38.7695
0.81445	0	1.09707	4.92021	18.5838	28.3777		0.81445	1.93085	1.20346	2.91223	8.57447		0.80273	-1.28125	0.74219	6.19141	34.2383	117.5		0.80273	-2.07589	0.89844	15.2983	41.9922
0.82031	-0.23936	1.5758	5.13963	19.262	28.3178		0.82031	0.2234	1.30319	2.65293	8.70213		0.80859	1.15625	2.20703	7.1875	37.0508	121.016		0.80859	2.34375	-0.03906	17.1094	40.332
0.82617	0.0266	0.11968	5.11968	20.3192	29.9535		0.82617	0.76596	1.00399	2.86237	8.09574		0.81445	0.875	5.83984	7.89062	38.3984	121.953		0.81445	0.46875	4.17969	16.9389	44.043
0.83203	1.32979	1.41622	6.13697	17.8258	31.6689		0.83203	0.9734	0.94415	3.34109	8.04787		0.82031	-1.5625	4.19922	5.19531	35.2344	117.031		0.82031	-1.94196	-1.52344	14.3395	42.2852
0.83789	0.42553	2.01463	5.71809	19.4215	31.8285		0.83789	2.07447	2.07114	2.06449	8.67021		0.82617	1.39062	1.38672	8.53516	38.0469	124.004		0.82617	-3.21429	4.02344	19.2827	45.1172
0.84375	0.85106	1.09707	6.11702	19.9003	31.0904		0.84375	1.46809	1.03391	3.67021	10.0266		0.83203	-1	0.44922	8.82813	40.9766	125.293		0.83203	-1.17188	5.625	19.2188	46.0938
0.84961	-0.42553	1.33644	5.87766	19.7407	29.9335		0.84961	-0.17553	0.71476	2.55319	9.42021		0.83789	-1.89062	5.07813	9.00391	38.2812	131.738		0.83789	1.13839	0.89844	16.4702	48.5352
0.85547	0.98404	1.5758	6.79521	21.4362	30.6516		0.85547	2.1383	0.7746	3.2613	8.92553		0.84375	-0.53125	4.375	7.30469	38.1055	138.242		0.84375	1.97545	2.65625	19.794	52.5391
0.86133	0.29255	2.01463	4.68085	22.0346	30.5918		0.86133	1.81915	1.59242	2.28391	10.7606		0.84961	1.25	1.97266	8.71094	41.0938	140.234		0.84961	0.80357	-1.875	18.7287	45.9961
0.86719	0.58511	1.89495	6.85505	22.4335	31.0505		0.86719	1.18085	2.49003	4.8371	10.4734		0.85547	2.98437	4.49219	13.9258	39.9219	145.684		0.85547	-0.50223	7.69531	19.794	50.4883
0.87305	0.98404	1.97473	6.65559	23.8497	34.3019		0.87305	0.84574	0.49535	1.94481	10.1543		0.86133	-1.28125	3.20313	6.66016	44.1406	149.551		0.86133	0.46875	0.35156	19.027	53.125
0.87891	-0.69149	2.13431	6.43617	23.371	34.4814		0.87891	0.87766	1.58245	2.83245	9.83511		0.86719	1.95313	6.25	8.53516	43.7305	152.832		0.86719	-0.3683	1.48438	22.0739	52.4414
0.88477	-0.18617	0.73803	4.98005	23.9694	34.6808		0.88477	1.54787	-0.00332	2.04455	12.2128		0.87305	-0.20313	1.73828	10.9961	48.6523	155.527		0.87305	2.87946	3.86719	20.1989	55.4688
0.89063	0.45213	1.29654	5.27926	24.3883	35.02		0.89063	-0.15957	1.1137	2.76263	11.0798		0.87891	-2.78125	1.44531	12.9297	47.3633	155.82		0.87891	1.13839	0.46875	19.1122	57.2266
0.89648	0.79787	1.67553	6.89495	23.9694	34.4215		0.89648	2.01064	1.16356	2.31383	10.0745		0.88477	-0.25	2.14844	10.0586	49.0039	157.227		0.88477	-4.48661	2.22656	22.9901	61.6211
0.90234	0.58511	0.73803	7.43351	24.9668	35.5386		0.90234	1.7234	1.47274	3.01197	10.1702		0.89063	1.90625	0.44922	7.65625	50.5859	160.273		0.89063	1.47321	3.32031	20.6463	58.2031
0.9082	0.26596	2.09441	7.35372	22.4535	36.4162		0.9082	0.70213	1.27327	2.80253	10.8085		0.89648	0.07812	3.14453	9.23828	52.5781	159.863		0.89648	0.26786	1.36719	20.9872	58.2031
0.91406	0.71809	2.75266	7.23404	25.9242	37.7128		0.91406	2.1383	1.13364	2.83245	11.8457		0.90234	-2.3125	5.3125	10.1172	52.8711	163.145		0.90234	2.61161	4.6875	24.1619	68.1641
0.91992	0.18617	2.2141	8.07181	26.742	38.5505		0.91992	8.59355e-15	2.12101	3.03191	12.3404		0.9082	-1	2.67578	8.88672	52.6953	163.965		0.9082	-2.91295	5.07812	24.1193	64.8438
0.92578	-0.10638	1.43617	8.88963	26.4029	39.1489		0.92578	-0.30319	1.8617	3.34109	13.9202		0.91406	2.9375	1.21094	8.24219	57.4414	174.57		0.91406	4.35268	0.66406	26.4844	67.5781
0.93164	0.15957	0.83777	7.49335	26.363	42.4202		0.93164	1.70745	0.33577	3.38098	11.766		0.91992	-1.98437	4.72656	8.88672	61.25	178.379		0.91992	2.61161	3.39844	20.5398	68.2617
0.9375	0.05319	1.93484	8.92952	26.8418	42.6197		0.9375	1.26064	1.52261	2.52327	11.9574		0.92578	-4.32812	1.21094	10.1758	55.3906	175.449		0.92578	-3.71652	1.36719	25.5895	69.7266
0.94336	1.17021	0.73803	9.86702	27.879	41.5425		0.94336	2.58511	1.75199	3.08178	12.9947		0.93164	-0.90625	6.30859	11.8164	58.3203	185.469		0.93164	-2.14286	5.35156	25.1847	72.5586
0.94922	0.31915	1.47606	9.28856	28.637	43.637		0.94922	0.41489	0.89428	3.4109	12.3085		0.9375	-2.73438	1.85547	6.07422	56.5625	185.41		0.9375	-0.03348	2.07031	24.1619	73.2422
0.95508	0.07979	1.71543	9.64761	29.4348	44.2553		0.95508	1.35638	0.79455	2.56316	14.2713		0.94336	-1.75	2.73438	13.0469	60.957	189.805		0.94336	2.2433	2.34375	26.6335	79.9805
0.96094	0.69149	2.41356	8.47074	30.2925	45.4322		0.96094	1.93085	0.94415	3.53059	15.0692		0.94922	-1.84375	4.84375	10.1172	62.3047	190.449		0.94922	2.4442	4.14063	28.9347	80.4688
0.9668	0.18617	1.97473	10.246	30.9907	44.7141		0.9668	0.90957	1.97141	3.91955	15.117		0.95508	-1.98438	4.08203	12.3438	62.1875	198.477		0.95508	-2.20982	4.60938	29.9361	77.7344
0.97266	0.15957	0.87766	10.4455	31.3896	46.988		0.97266	-0.14362	0.98404	4.1988	14.5904		0.96094	-0.20312	3.20313	10.5859	66.9336	205.566		0.96094	2.37723	4.72656	27.5284	83.2031
0.97852	-0.21277	1.73537	9.96676	31.9681	47.5266		0.97852	0.46277	1.58245	3.95944	15.7872		0.9668	-0.10938	0.39062	9.76562	67.9883	204.98		0.9668	-2.2433	1.44531	29.6165	81.8359
0.98438	-0.66489	2.1742	9.3484	31.0306	47.3072		0.98438	0.81383	1.40293	3.05186	15.484		0.97266	3.45313	-0.25391	11.2891	68.0469	213.77		0.97266	2.41071	4.41406	35.4119	88.6719
0.99023	0.53191	1.5758	9.48803	32.2274	47.746		0.99023	0.73404	1.17354	3.81981	14.9096		0.97852	-1.42187	3.55469	12.8711	67.9297	214.355		0.97852	1.47321	3.00781	31.6406	86.2305
0.99609	0.0266	1.99468	9.80718	31.1702	46.2899		0.99609	1.10106	0.73471	3.52061	15.9308		0.98438	-1.75	7.71484	13.5742	67.7539	216.523		0.98438	4.58705	2.07031	29.6804	91.5039
1.00195	0.53191	2.4734	10.6848	33.2048	46.3098		1.00195	1.5	1.91157	4.89694	16.1862		0.99023	0.92188	4.02344	13.1055	71.7969	221.562		0.99023	-1.17188	7.22656	34.3892	93.457
1.00781	-0.23936	1.875	10.3457	33.1649	46.6689		1.00781	1.70745	1.35306	4.50798	15.7872		0.99609	-0.90625	4.60938	13.2227	74.0234	222.676		0.99609	0.90402	3.125	30.1065	93.5547
1.01367	0.6383	1.41622	11.1237	33.2646	48.2646		1.01367	2.90426	0.81449	4.32846	18.133		1.00195	1.95313	2.61719	14.5703	76.25	232.344		1.00195	2.27679	5.3125	33.6435	100.684
1.01953	-0.10638	1.01729	11.5226	34.0027	48.4641		1.01953	0.07979	1.19348	4.52793	18.1808		1.00781	2.09375	2.32422	9.47266	77.8906	227.48		1.00781	-0.66964	2.8125	34.1974	102.734
1.02539	1.2766	2.63298	13.5971	34.7008	51.4162		1.02539	-0.8617	0.72473	4.67753	17.1915		1.01367	1.20312	0.80078	12.4023	78.8867	229.414		1.01367	0.5692	3.20312	35.2202	103.516
1.03125	0.98404	1.13697	11.3431	36.3564	53.2513		1.03125	0.23936	1.23338	4.11902	18.1808		1.01953	0.73438	4.55078	15.625	75.6055	230.117		1.01953	2.47768	6.48437	37.0952	108.887
1.03711	-0.39894	1.39628	12.121	36.137	52.8923		1.03711	1.34043	2.09109	3.86968	17		1.02539	-0.95312	4.25781	11.7578	79.6484	225.605		1.02539	-2.07589	5.27344	37.0099	110.156
1.04297	1.32979	2.19415	13.5771	36.9747	54.8072		1.04297	0.55851	1.59242	5.57513	19.4575		1.03125	-0.01563	3.61328	16.2695	83.0469	235.391		1.03125	-0.63616	2.42188	39.1619	111.816
1.04883	0.53191	1.17686	11.7221	37.992	55.5053		1.04883	1.67553	0.40559	5.54521	18.9149		1.03711	1.76563	-0.48828	13.1055	86.5039	244.941		1.03711	-0.77009	4.21875	41.3139	112.402
1.05469	-1.40957	2.63298	12.3005	36.895	57.2806		1.05469	0.44681	0.94415	4.57779	18.9787		1.04297	-2.125	4.08203	15.7422	84.7461	246.816		1.04297	0.46875	5.9375	40.2486	116.309
1.06055	-0.47872	2.05452	12.7992	36.9947	60.133		1.06055	1.97872	1.32314	4.67753	20.016		1.04883	0.96875	5.72266	17.7344	86.7383	260.996		1.04883	4.6875	5.50781	44.446	120.703
1.06641	0.79787	3.4109	13.2979	37.4136	61.7686		1.06641	2.66489	0.86436	5.79455	21.4362		1.05469	-0.25	2.55859	14.5703	90.5469	269.141		1.05469	-0.46875	9.21875	42.7202	119.727
1.07227	0.53191	3.07181	12.8192	38.0319	63.7832		1.07227	-0.07979	0.7746	4.43816	20.1915		1.06055	-0.48437	2.85156	16.7383	90.7812	273.184		1.06055	4.28571	4.33594	43.2741	126.66
1.07813	0.42553	2.23404	11.383	42.3005	65.1795		1.07813	1.35638	1.47274	3.91955	20.9894		1.06641	-1.79687	4.49219	18.1445	85.8008	277.227		1.06641	-2.57813	9.41406	43.125	131.836
1.08398	0.10638	2.15426	13.0984	42.0013	65.4787		1.08398	2.04255	1.36303	6.2633	21.8192		1.07227	0.17188	5.25391	16.2695	91.1328	281.211		1.07227	-1.13839	7.96875	46.3636	133.789
1.08984	0.79787	1.69548	12.9189	43.6569	67.2939		1.08984	1.03723	1.64229	4.40824	22.7925		1.07813	2.70312	3.78906	18.6133	92.3047	288.652		1.07813	3.85045	9.41406	49.9006	134.375
1.0957	0.50532	2.1742	13.4973	42.6396	66.4162		1.0957	0.73404	1.54255	5.45545	24.0692		1.08398	-1.14062	2.38281	17.3828	89.375	288.301		1.08398	0.03348	5.50781	46.7472	137.305
1.10156	-0.0266	3.35106	13.7766	44.1356	68.2314		1.10156	0.87766	0.71476	4.62766	21.5957		1.08984	-0.29687	4.66797	16.9141	93.7695	293.926		1.08984	-1.37277	6.48437	50.8168	144.629
1.10742	2.20745	1.71543	13.8763	45.6317	68.6503		1.10742	2.20213	1.13364	5.74468	22.9202		1.0957	1.57813	2.5	19.8438	101.621	296.27		1.0957	1.17188	9.375	52.4148	145.801
1.11328	0.74468	2.67287	15.6516	43.9162	68.371		1.11328	1.3883	0.87434	5.82447	24.0532		1.10156	0.82812	3.32031	16.6211	104.961	301.602		1.10156	4.38616	5.03906	50.7315	145.898
1.11914	2.04787	1.77527	13.6968	43.7965	70.3059		1.11914	0.68617	1.8617	6.16356	25.1862		1.10742	1.8125	7.89063	17.9102	102.91	312.793		1.10742	2.04241	9.10156	53.7784	155.176
1.125	0.6117	2.29388	12.8989	44.8737	72.121		1.125	1.91489	1.43285	4.79721	25.7606		1.11328	-1.51563	2.20703	21.7773	102.031	322.871		1.11328	-1.17188	9.80469	54.6307	155.469
1.13086	-0.26596	3.31117	14.9734	45.2527	73.9362		1.13086	0.75	2.41024	5.63497	25.0585		1.11914	1.15625	5.72266	20.957	104.727	322.578		1.11914	2.8125	13.3984	55.6534	160.547
1.13672	0.23936	1.17686	16.23	44.6742	77.3072		1.13672	1.89894	1.03391	7.44016	25.2181		1.125	0.92188	7.77344	19.4922	107.129	326.914		1.125	2.87946	9.02344	55.4616	164.453
1.14258	8.59355e-15	1.79521	16.6489	45.2327	78.7234		1.14258	0.27128	0.83444	7.25066	25.8564		1.13086	-0.53125	5.83984	20.8984	111.113	330.371		1.13086	-0.66964	6.32813	54.098	165.82
1.14844	-0.13298	1.47606	14.9335	44.8537	80.6782		1.14844	2.12234	2.0113	6.59242	26.2713		1.13672	3.03125	2.73438	20.4883	115.859	329.902		1.13672	-3.24777	9.96094	62.6207	172.168
1.1543	1.43617	2.57314	15.9907	46.7886	78.8032		1.1543	1.51596	0.50532	6.00399	27.7234		1.14258	0.07812	0.50781	20.7812	114.102	338.691		1.14258	1.94196	9.84375	63.2812	174.219
1.16016	0.26596	2.41356	15.3524	46.1902	78.3444		1.16016	1.43617	0.86436	6.76197	28.2979		1.14844	-0.39062	5.78125	20.8984	114.219	339.629		1.14844	6.39509	7.89062	65.3054	179.492
1.16602	-0.29255	1.5758	15.113	46.6689	77.5665		1.16602	1.59574	2.50997	6.82181	30.5638		1.1543	-1.09375	5.54688	21.9531	117.91	351.23		1.1543	5.29018	6.91406	66.3068	183.984
1.17188	-0.37234	2.09441	15.891	46.5093	78.9229		1.17188	0.47872	1.92154	5.94415	29.6543		1.16016	-0.0625	3.61328	21.4844	123.828	354.629		1.16016	3.81696	8.00781	66.2855	185.547
1.17773	0.23936	2.75266	16.4495	46.0505	77.6263		1.17773	0.04787	1.98138	7.84907	29.0479		1.16602	2.28125	7.1875	27.2266	125.293	364.414		1.16602	2.74554	14.1016	69.0767	194.434
1.18359	-0.47872	2.8125	17.1875	46.0705	79.242		1.18359	1.91489	1.21343	7.32048	31.1862		1.17188	-0.67187	4.08203	24.707	126.875	364.648		1.17188	4.92188	10.3516	67.8622	197.656
1.18945	-0.45213	4.80718	15.5319	48.0452	80.4588		1.18945	2.29787	2.27061	7.58976	31.266		1.17773	2.5625	5.3125	22.7734	133.613	368.34		1.17773	2.97991	12.6562	73.7429	199.805
1.19531	-0.07979	2.2141	15.9508	50.2194	83.2114		1.19531	1.18085	0.74468	6.57247	31.5213		1.18359	0.21875	4.25781	23.8281	140	373.32		1.18359	1.875	11.7578	72.1449	203.809
1.20117	-0.05319	2.95213	18.4641	51.2168	83.0718		1.20117	1.40426	1.27327	6.79189	31.5213		1.18945	-0.625	6.42578	25.8203	142.637	377.129		1.18945	2.00893	11.4844	73.1463	208.496
1.20703	1.51596	1.69548	18.5838	52.3737	83.5306		1.20703	1.77128	2.31051	6.09375	31.9043		1.19531	1.48438	8.47656	26.4062	147.09	381.172		1.19531	4.98884	10.1953	76.3423	214.062
1.21289	0.42553	1.79521	17.2673	50.1396	85.9043		1.21289	0.57447	1.84176	8.90625	33.5		1.20117	3.64063	2.96875	24.8828	141.758	386.504		1.20117	5.42411	10.3906	77.7912	214.844
1.21875	0.53191	2.87234	17.4867	50.2194	88.0186		1.21875	-0.92553	1.17354	8.29787	33.9308		1.20703	2.14063	5.54688	30.1562	150.43	394.648		1.20703	3.78348	10.2344	81.2429	224.316
1.22461	0.77128	3.4109	17.7261	51.7753	89.4747		1.22461	1.2766	1.29322	7.19082	35.4308		1.21289	-2.59375	6.19141	30.0391	156.816	403.262		1.21289	0.73661	13.8672	78.0682	235.254
1.23047	0.23936	3.67021	18.883	52.8524	92.4867		1.23047	1.10106	0.87434	6.60239	37.1702		1.21875	-1.32812	5.54688	25.7617	159.102	405.605		1.21875	0.90402	13.6328	86.8892	233.008
1.23633	1.09043	2.29388	19.7407	55.2061	97.3936		1.23633	1.19681	2.0512	8.44747	37.8404		1.22461	2.65625	8.82813	26.6992	157.227	415.625		1.22461	9.10714	11.875	85.8665	237.5
1.24219	-0.42553	2.27394	19.4415	52.5731	99.9269		1.24219	0.19149	2.3504	7.69947	37.8883		1.23047	2.32813	5.19531	29.7461	157.402	420.078		1.23047	0.16741	13.1641	81.669	241.406
1.24805	0.90426	3.61037	20.8178	55.1662	101.044		1.24805	2.18617	1.67221	8.19814	36.516		1.23633	1.01563	4.31641	31.4453	156.523	420.488		1.23633	2.04241	11.1328	89.8295	249.316
1.25391	0.95745	3.01197	20.1995	55.6649	103.956		1.25391	1.85106	1.17354	9.35505	38.5904		1.24219	1.4375	9.35547	32.7344	161.68	412.871		1.24219	5.29018	16.3672	95.7955	250.098
1.25977	-0.31915	2.75266	21.4761	56.1037	104.176		1.25977	2.09043	1.23338	9.0359	39.1489		1.24805	0.59375	4.49219	33.2617	165.84	420.02		1.24805	5.18973	10.7422	92.2372	246.875
1.26563	1.99468	3.25133	18.7633	57.7793	103.797		1.26563	1.89894	2.47008	8.97606	41.0479		1.25391	-0.0625	5.54688	33.6719	170.527	419.316		1.25391	4.05134	14.1406	95.7528	257.031
1.27148	-0.13298	4.58777	17.6463	59.6942	106.23		1.27148	0.98936	1.33311	9.25532	40.617		1.25977	0.17188	4.90234	37.3047	175.098	422.07		1.25977	1.64063	14.0234	101.293	262.5
1.27734	1.48936	4.80718	19.8005	60.4721	103.737		1.27734	1.6117	0.73471	9.48471	41.0479		1.26563	3.82812	6.07422	36.543	169.824	425.645		1.26563	7.96875	15.1172	101.889	272.754
1.2832	0.98404	2.65293	20.1995	59.1755	108.524		1.2832	2.48936	1.87168	9.44481	40.633		1.27148	2.375	8.53516	37.3047	165.723	419.082		1.27148	4.18527	19.0625	103.615	278.711
1.28906	-0.77128	3.61037	19.7407	58.7766	109.521		1.28906	0.36702	3.15824	10.8012	43.9043		1.27734	-1.79688	5.83984	37.4219	170.176	420.02		1.27734	2.10937	13.7891	101.783	276.66
1.29492	0.77128	3.84973	19.5612	61.609	112.154		1.29492	1.45213	1.9016	10.4023	42.1968		1.2832	0.07812	8.30078	42.4609	182.363	435.371		1.2832	5.625	19.3359	107.514	285.938
1.30078	1.62234	3.1117	19.0226	65.0798	111.177		1.30078	2.23404	1.55253	9.32513	43.8883		1.28906	0.875	9.35547	42.6367	185.703	444.57		1.28906	8.97321	17.6953	106.172	291.211
1.30664	1.03723	4.66755	21.1769	66.0372	110.359		1.30664	1.40426	1.84176	9.90359	45.2606		1.29492	2	12.2852	43.6914	186.758	464.258		1.29492	5.52455	18.9844	109.773	303.418
1.3125	1.11702	4.0492	20.5186	67.992	112.214		1.3125	2.18617	1.51263	11.8484	44.4787		1.30078	0.3125	8.47656	40.9375	191.504	474.336		1.30078	5.65848	18.3594	113.224	300.488
1.31836	0.77128	4.18883	20.9375	66.8351	115.844		1.31836	0.76596	1.95146	11.6689	45.867		1.30664	3.17187	6.36719	43.0469	201.348	494.961		1.30664	2.10937	21.7578	113.374	301.367
1.32422	1.46277	4.30851	22.0944	69.2088	117.839		1.32422	1.54787	0.99402	10.3225	47.4308		1.3125	4.57813	9.94141	46.2695	202.109	501.172		1.3125	8.60491	20.4688	115.888	308.887
1.33008	-0.23936	3.73005	22.0346	68.9295	118.976		1.33008	1.64362	1.94149	11.2201	47.9096		1.31836	1.625	11.4062	42.4609	204.629	496.602		1.31836	7.66741	18.125	116.463	311.523
1.33594	0.37234	3.96941	21.6356	70.8644	122.686		1.33594	0.60638	1.9016	12.6862	48.3883		1.32422	1.20312	7.36328	46.1523	217.402	504.043		1.32422	10.212	22.3828	118.338	311.523
1.3418	1.40957	2.49335	21.6356	71.5027	124.82		1.3418	1.56383	2.97872	11.9082	50.9096		1.33008	2.09375	8.35937	46.7969	223.262	502.578		1.33008	2.84598	23.8672	119.936	322.266
1.34766	0.37234	2.41356	23.6702	72.0213	126.017		1.34766	1.46809	2.00133	13.2945	51.9628		1.33594	0.78125	9.82422	48.6719	221.738	509.082		1.33594	-0.40179	22.4219	123.175	325
1.35352	0.90426	3.61037	23.6303	73.8763	129.249		1.35352	1.94681	0.9641	12.4867	51.9787		1.3418	0.73438	12.7539	51.6602	224.902	520.566		1.3418	4.3192	24.0625	129.119	327.93
1.35938	0.15957	3.67021	21.7553	75.3125	130.625		1.35938	1.21277	2.2008	13.883	52.8723		1.34766	4.57812	5.89844	47.3828	227.305	539.492		1.34766	8.87277	24.375	126.072	330.957
1.36523	-0.07979	3.80984	22.3537	74.0957	134.455		1.36523	0.30319	1.94149	12.5465	56.5585		1.35352	3.59375	9.76562	49.0234	230.352	546.289		1.35352	7.83482	23.4766	126.925	342.285
1.37109	1.40957	4.56782	23.5505	74.8338	137.407		1.37109	1.93085	0.57513	12.736	54.867		1.35938	2.84375	10.5859	53.6523	236.973	550.508		1.35938	7.66741	27.3047	133.082	348.926
1.37695	0.0266	4.00931	25.4854	76.6489	137.447		1.37695	2.50532	1.50266	13.2048	54.7872		1.36523	2.84375	8.94531	49.2578	250.625	551.562		1.36523	8.70536	25.625	131.868	351.465
1.38281	-0.23936	2.83245	24.5279	75.3723	138.305		1.38281	1.94681	2.17088	13.5439	57.0372		1.37109	1.53125	10	50.1367	254.141	571.484		1.37109	11.9866	30.9766	136.555	365.625
1.38867	0.45213	3.55053	24.867	75.4721	138.564		1.38867	1.2766	2.72939	14.2919	57.5		1.37695	0.17188	10.7031	51.4844	253.672	579.395		1.37695	0.23438	30.9375	138.239	376.66
1.39453	1.06383	4.62766	26.3431	78.0452	138.943		1.39453	0.28723	1.89162	14.2919	58.5053		1.38281	4.76563	8.82812	53.418	266.68	591.641		1.38281	10.212	26.4062	139.411	385.352
1.40039	1.83511	4.10904	26.9215	78.863	139.422		1.40039	3.14362	2.06117	14.9302	58.5213		1.38867	4.29688	9.58984	52.5391	276.758	604.473		1.38867	8.83929	26.1328	146.058	396.582
1.40625	0.42553	3.78989	28.0186	78.2247	136.37		1.40625	1.3883	2.24069	14.6908	58.9521		1.39453	0.64062	10.7031	52.832	280.918	599.551		1.39453	7.83482	29.2188	149.361	405.664
1.41211	-0.07979	4.14894	29.5745	83.2713	137.148		1.41211	3.90957	1.70213	15.2493	60.6436		1.40039	1.29688	10.2344	58.1641	280.742	610.332		1.40039	7.23214	30.0391	163.764	413.867
1.41797	1.19681	4.22872	28.8963	85.5652	144.049		1.41797	2.10638	1.93152	14.621	62.7979		1.40625	-0.10938	7.07031	59.9805	285.43	625.273		1.40625	6.83036	28.4766	168.345	418.848
1.42383	0.07979	4.28856	30.7513	83.9096	145.047		1.42383	1.2766	1.81184	15.4289	62.5904		1.41211	1.34375	12.6953	58.0469	289.531	625.391		1.41211	9.81027	31.1719	167.109	428.711
1.42969	2.02128	2.71277	28.8165	85.0266	148.358		1.42969	0.95745	2.33045	16.3963	68.4947		1.41797	4.53125	13.2227	60.332	291.23	619.18		1.41797	6.59598	34.5312	174.226	442.871
1.43555	0.87766	4.06915	30.0931	85.9441	151.609		1.43555	0.73404	1.9016	15.8079	67.9362		1.42383	-1.04687	9.0625	61.0352	290.938	626.094		1.42383	6.29464	35.3906	175.76	442.578
1.44141	0.37234	4.0891	29.8936	89.1755	152.566		1.44141	2.0266	2.66955	16.1968	67.0106		1.42969	1.95313	12.6953	66.4844	293.867	642.207		1.42969	7.73437	37.3438	180.597	448.047
1.44727	1.09043	4.14894	29.9535	91.3098	153.963		1.44727	1.42021	2.44016	16.2567	67.5053		1.43555	1.01563	11.875	59.9219	293.398	664.414		1.43555	7.96875	36.6016	178.594	455.469
1.45313	-0.45213	4.48803	29.9734	88.7168	153.165		1.45313	2.3617	2.42021	17.7826	70.7447		1.44141	5.32813	14.1016	63.2617	294.043	660.723		1.44141	5.65848	38.3203	189.098	468.555
1.45898	0.53191	3.71011	28.1383	92.5066	154.043		1.45898	3.57447	3.29787	18.012	71.9894		1.44727	2.98438	9.53125	64.668	297.676	656.152		1.44727	8.10268	37.5	204.886	472.852
1.46484	1.75532	4.62766	29.2553	90.0532	156.157		1.46484	2.18617	2.5	18.3012	74.383		1.45313	-0.0625	11.582	71.5234	307.168	657.266		1.45313	10.8817	38.125	203.267	477.637
1.4707	0.93085	4.20878	30.492	89.7739	156.496		1.4707	1.10106	2.15093	17.7626	76.9681		1.45898	1.8125	15.8008	73.0469	321.172	656.797		1.45898	11.9866	40.2344	210.724	483.008
1.47656	0.26596	4.12899	30.2128	90.3923	157.394		1.47656	2.7766	2.73936	17.7726	77.6064		1.46484	1.90625	11.582	70.9961	333.008	659.551		1.46484	11.3839	39.8438	215.987	485.156
1.48242	-0.47872	5.16622	30.3125	93.125	158.949		1.48242	2.26596	3.76662	19.3384	76.617		1.4707	3.54688	9.23828	72.5195	335.879	676.836		1.4707	10.0781	42.9688	214.006	487.5
1.48828	1.48936	5.16622	29.0957	95.8577	161.543		1.48828	0.90957	2.6496	19.6775	77.0798		1.47656	4.0625	14.4531	76.2695	338.984	675.664		1.47656	8.83929	41.3672	217.159	493.066
1.49414	1.59574	4.60771	29.9136	98.5505	162.141		1.49414	1.93085	2.51995	19.867	78.5479		1.48242	2.70312	15.2734	76.3281	338.809	687.676		1.48242	10.4464	38.0859	223.615	515.43
1.5	1.64894	5.38564	31.7088	101.383	164.694		1.5	1.93085	2.14096	18.9096	82.7128		1.48828	6.64063	17.9688	84.2383	344.434	695		1.48828	12.5893	41.6797	233.842	522.168
1.50586	2.26064	4.9867	30.133	100.665	168.524		1.50586	2.1383	2.55984	20.2161	85.5372		1.49414	4.0625	11.9922	79.8438	345.371	711.523		1.49414	13.7612	47.1484	229.538	529.297
1.51172	1.2234	4.92686	32.367	100.465	174.189		1.51172	1.32447	3.16822	20.1862	83.7021		1.5	-0.53125	18.3203	84.5898	347.773	720.195		1.5	15.8036	48.5547	226.257	533.301
1.51758	1.72872	4.78723	33.1649	99.0093	177.44		1.51758	2.1383	3.17819	20.0665	84.3564		1.50586	4.29688	15.2734	81.25	350.469	726.23		1.50586	14.1964	46.9922	230.135	542.871
1.52344	0.98404	4.78723	34.1223	99.1489	176.602		1.52344	1.75532	2.34043	21.7121	87.133		1.51172	5.84375	11.6406	82.3633	355.098	742.637		1.51172	12.5558	44.4531	240.618	551.172
1.5293	1.38298	5.12633	31.4096	101.403	177.68		1.5293	1.53191	2.19082	21.7919	86.2234		1.51758	2.79688	16.8555	86.4648	356.035	750.02		1.51758	13.962	46.4062	251.676	565.137
1.53516	0.98404	5.56516	34.2021	102.859	180.033		1.53516	2.07447	3.33777	21.4129	89.016		1.52344	-0.01563	14.6875	84.8242	356.562	743.691		1.52344	11.5179	48.0469	246.222	571.582
1.54102	1.14362	5.88431	34.9003	105.093	180.711		1.54102	0.81383	2.56981	21.4628	88.6649		1.5293	2.65625	16.2109	91.5039	374.551	764.082		1.5293	10.5804	46.7969	250.142	594.531
1.54688	1.8617	4.64761	36.3963	105.093	182.666		1.54688	1.81915	2.76928	21.383	92.6223		1.53516	3.875	18.2031	93.3789	383.75	796.25		1.53516	15.2344	50.7031	265.611	604.102
1.55273	1.62234	5.50532	36.5359	103.657	184.262		1.55273	3.39894	2.63963	22.9787	92		1.54102	-0.8125	18.9062	93.7305	380.938	808.262		1.54102	16.2723	47.4609	261.541	608.887
1.55859	0.53191	5.58511	36.855	105.971	184.501		1.55859	1.86702	3.64694	22.3504	93.133		1.54688	2.60937	18.8477	96.0156	383.633	815.059		1.54688	10.6808	50.7031	273.516	628.418
1.56445	1.99468	5.22606	37.0944	106.709	185.578		1.56445	2.37766	2.21077	23.3278	95.734		1.55273	6.26563	17.0312	92.3242	379.473	820.742		1.55273	13.9286	47.4609	272.429	641.504
1.57031	1.48936	5.90426	38.73	107.287	187.992		1.57031	2.25	2.41024	23.1183	96.6596		1.55859	5.84375	17.6172	95.7227	381.816	839.844		1.55859	18.6496	51.25	270.085	646.289
1.57617	1.51596	5.70479	38.2513	110.12	194.295		1.57617	3	2.9887	23.8165	98.7979		1.56445	0.125	21.1914	95.4883	385.156	853.145		1.56445	17.0424	50.8203	272.706	665.137
1.58203	-0.47872	6.12367	39.7075	112.832	196.31		1.58203	2.1383	3.35771	23.9262	101.543		1.57031	-0.71875	20.3125	93.1445	387.148	858.535		1.57031	16.9085	47.4609	276.456	665.527
1.58789	1.46277	6.5625	41.5625	113.59	198.165		1.58789	1.88298	3.51729	26.1702	100.09		1.57617	3.6875	22.832	96.6016	403.555	871.016		1.57617	17.8795	52.5	287.599	680.957
1.59375	1.01064	5.26596	41.7221	115.007	199.661		1.59375	1.6117	2.72939	23.8065	100.122		1.58203	3.73438	20.4883	98.6523	410.41	895.566		1.58203	19.2522	48.9844	295.526	693.555
1.59961	1.06383	7.32048	41.2035	115.924	201.636		1.59961	1.65957	3.7367	26.5991	103.25		1.58789	2.1875	23.6523	102.402	421.191	908.105		1.58789	20.3906	52.6562	304.773	709.082
1.60547	1.70213	6.2633	41.5425	118.517	203.87		1.60547	2.53723	1.97141	27.2773	105.771		1.59375	4.71875	22.9492	101.641	444.336	906.113		1.59375	22.5	55.5469	312.848	724.023
1.61133	1.35638	6.62234	43.0186	119.255	204.468		1.61133	2.58511	3.18816	27.4967	105.883		1.59961	2.46875	25.3516	104.16	445.332	925.391		1.59961	22.1652	54.9609	318.132	729.004
1.61719	0.87766	7.67952	42.5	120.492	205.645		1.61719	2.63298	3.26795	26.9681	109.266		1.60547	4.625	24.7656	111.25	460.977	955.098		1.60547	22.1317	56.0156	318.132	732.129
1.62305	1.01064	5.90426	42.3404	124.062	211.19		1.62305	3	3.45745	28.5938	111.723		1.61133	4.625	21.1914	111.016	456.992	959.141		1.61133	20.1562	59.1797	313.956	736.426
1.62891	0.10638	6.8617	43.5971	125.399	213.883		1.62891	1.64362	4.55452	28.5638	113.766		1.61719	5.51563	25.4102	115.469	459.688	948.125		1.61719	25.346	67.4609	317.621	747.266
1.63477	1.2766	7.46011	45.0532	124.86	217.374		1.63477	1.59574	3.25798	28.2646	115.824		1.62305	3.92188	29.3945	118.223	461.328	932.656		1.62305	22.1652	63.6328	329.808	757.715
1.64063	0.29255	7.93883	45.8311	125.539	220.426		1.64063	0.5266	4.25532	29.1722	117.691		1.62891	2.09375	27.0508	120.684	468.828	941.738		1.62891	21.2946	68.5156	329.51	760.352
1.64648	0.31915	6.9016	46.7287	128.551	223.936		1.64648	2.17021	3.50731	28.9129	116.798		1.63477	6.07812	25.9375	128.887	480.43	961.895		1.63477	25.7478	65.9766	342.933	776.27
1.65234	1.67553	6.68218	45.7513	134.774	226.948		1.65234	3.07979	3.40758	29.4614	118.569		1.64063	4.34375	26.1719	131.113	491.797	966.172		1.64063	21.2277	71.1719	344.169	780.566
1.6582	1.2234	7.91888	46.2101	135.492	227.168		1.6582	2.66489	4.68418	31.4362	123.372		1.64648	5.75	27.6367	129.473	494.844	973.027		1.64648	20.8929	68.2031	359.915	792.871
1.66406	1.62234	7.26064	46.4894	138.783	226.649		1.66406	3.28723	3.63697	32.4335	128.559		1.65234	6.21875	25.0586	130.645	491.855	993.652		1.65234	24.0737	67.6953	370.547	804.199
1.66992	0.07979	7.14096	46.4295	142.394	231.197		1.66992	3.28723	3.11835	32.234	126.819		1.6582	5.42188	26.1133	129.883	494.492	1014.51		1.6582	24.3415	68.0859	374.19	804.395
1.67578	0.90426	6.80186	49.4016	141.117	233.351		1.67578	2.95213	3.04854	30.369	129.963		1.66406	4.29688	32.207	131.816	508.203	1003.73		1.66406	28.3929	75	378.111	815.527
1.68164	0.66489	7.57979	49.0825	140.16	239.674		1.68164	3.89362	4.08577	32.8225	131.367		1.66992	1.76563	27.5781	140.605	507.676	1010.23		1.66992	27.1205	76.9531	378.345	808.887
1.6875	1.46277	9.75399	51.8152	142.154	238.657		1.6875	2.39362	4.47473	32.5632	133.122		1.67578	8.51562	28.1055	142.012	524.668	1013.87		1.67578	24.1741	75.9375	384.78	810.156
1.69336	1.25	7.14096	51.3564	142.434	237.281		1.69336	2.1383	4.51463	33.1117	134.686		1.68164	5.79687	31.0938	146.875	520.273	1037.54		1.68164	24.2411	87.1094	401.484	826.172
1.69922	1.14362	7.8391	50.9774	144.707	237.46		1.69922	2.50532	4.02593	34.1689	137.287		1.6875	3.3125	30.0391	146.289	522.676	1076.74		1.6875	19.8884	81.6797	409.112	828.418
1.70508	1.11702	8.33777	53.2912	145.984	239.734		1.70508	2.28191	3.79654	34.3683	138.564		1.69336	7.90625	33.2031	151.387	521.387	1085.59		1.69336	29.8996	87.1484	422.024	840.625
1.71094	1.62234	7.14096	52.8723	148.976	249.568		1.71094	2.44149	4.60439	33.2015	139.074		1.69922	6.64063	33.9062	152.207	527.773	1092.21		1.69922	30.6696	87.9688	418.509	842.48
1.7168	0.34574	8.25798	53.8896	143.052	251.223		1.7168	1.3883	4.09574	33.9395	140.096		1.70508	3.03125	35.3711	153.672	539.727	1099.18		1.70508	27.6562	85.7422	414.354	862.988
1.72266	1.8883	9.01596	54.0891	147.6	250.386		1.72266	4.03723	4.04588	36.3231	142.92		1.71094	4.57812	35.7812	155.84	552.5	1102.75		1.71094	29.7991	97.3438	427.266	876.465
1.72852	2.34043	8.39761	55.7447	148.816	253.497		1.72852	3.27128	5.14295	37.2906	144.676		1.7168	2.89063	32.207	157.363	573.008	1101.52		1.7168	30.5357	96.4844	434.254	876.27
1.73438	1.62234	6.72207	56.6223	146.483	258.464		1.73438	2.61702	4.63431	37.4501	149.223		1.72266	8.04688	35.6055	161.875	566.035	1109.2		1.72266	32.6116	96.7969	438.004	899.316
1.74023	1.25	6.24335	57.1808	150.751	263.61		1.74023	1.30851	4.13564	35.9541	152.543		1.72852	6.96875	37.3633	162.578	568.672	1133.22		1.72852	27.3214	97.8516	445.824	919.824
1.74609	0.85106	9.17553	58.4973	151.21	262.434		1.74609	2.37766	5.11303	39.3351	154.729		1.73438	6.3125	35.6641	162.402	588.066	1156.43		1.73438	30.2009	99.1016	462.784	923.926
1.75195	2.10106	8.97606	58.238	152.566	267.999		1.75195	3.87766	4.8637	39.375	157.059		1.74023	6.59375	34.9609	162.812	599.844	1173.3		1.74023	31.9085	103.711	468.622	929.785
1.75781	1.72872	7.87899	59.2553	153.903	266.184		1.75781	2.10638	5.36237	41.0505	160.314		1.74609	5.04688	39.4141	165.391	597.207	1197.56		1.74609	30.4353	106.602	472.372	958.105
1.76367	0.13298	8.81649	58.1183	154.741	268.956		1.76367	1.86702	4.53457	42.2872	158.223		1.75195	5.51562	37.7148	173.418	611.328	1206.35		1.75195	29.1964	109.609	487.266	980.859
1.76953	1.35638	8.87633	56.3032	152.686	267.759		1.76953	4.18085	4.55452	41.3597	158.191		1.75781	5.04688	36.7773	169.141	610.215	1199.08		1.75781	30.4353	109.023	495.469	981.738
1.77539	1.80851	9.0758	58.3178	155.598	270.691		1.77539	3.36702	4.9734	41.7487	159.261		1.76367	5.60938	41.9922	180.215	602.422	1191.29		1.76367	37.0647	105.859	498.196	988.379
1.78125	2.20745	8.31782	59.1556	156.297	273.185		1.78125	3.59043	4.83378	41.8783	162.931		1.76953	7.57813	44.6289	179.453	610.625	1196.8		1.76953	39.2411	106.562	505.696	1021
1.78711	1.67553	8.63697	59.2553	161.981	274.681		1.78711	3.23936	4.51463	43.4541	165.564		1.77539	8.42187	41.3477	178.281	628.555	1220.23		1.77539	36.3616	114.258	528.366	1031.25
1.79297	1.54255	9.17553	61.3497	162.699	275.918		1.79297	2.01064	5.48205	42.1476	162.404		1.78125	7.95312	42.6953	188.359	636.465	1223.75		1.78125	43.6607	122.305	532.607	1050.68
1.79883	1.46277	8.93617	62.0878	163.078	277.633		1.79883	4.06915	5.50199	44.0525	166.457		1.78711	4.4375	49.7852	196.797	658.145	1233.95		1.78711	37.4665	126.758	539.616	1064.36
1.80469	1.11702	9.45479	62.6862	163.517	281.423		1.80469	2.87234	5.71144	46.127	169.362		1.79297	8.75	48.7891	198.262	668.633	1272.03		1.79297	40.9487	127.07	542.472	1071.97
1.81055	1.83511	10.2527	62.5665	163.278	284.355		1.81055	2.85638	6.17021	45.379	171.181		1.79883	9.54688	47.8516	199.668	670.918	1308.95		1.79883	39.6094	130.781	559.986	1089.84
1.81641	1.94149	10.2327	62.1675	164.774	287.886		1.81641	3.27128	5.28258	45.2793	172.266		1.80469	5.51563	50.6055	200.605	684.16	1331.5		1.80469	39.7433	127.305	562.372	1107.52
1.82227	1.30319	9.65426	64.621	167.028	289.102		1.82227	3.39894	4.74402	44.7008	176.223		1.81055	7.15625	53.3594	207.812	695.586	1349.49		1.81055	38.8728	140.234	560.604	1150
1.82813	3.16489	8.31782	66.3364	170.638	290.219		1.82813	3.5266	5.90093	46.2168	181.362		1.81641	10.2969	48.3203	210.566	714.395	1339		1.81641	39.2745	146.367	567.614	1181.93
1.83398	0.05319	9.11569	65.7779	169.621	298.777		1.83398	2.32979	5.9109	48.4508	185.383		1.82227	11.5625	42.0508	208.691	737.07	1349.73		1.82227	40.6808	141.016	577.713	1199.41
1.83984	2.12766	9.51463	63.863	167.207	310.266		1.83984	3.1117	6.77859	49.8571	190.074		1.82813	11	50.4883	210.156	736.016	1356.93		1.82813	38.1696	144.414	574.368	1220.8
1.8457	2.34043	10.2926	65.7181	167.487	312.32		1.8457	2.82447	5.67154	47.613	191.622		1.83398	6.5	51.1328	210.449	725.41	1360.62		1.83398	38.1362	149.727	579.673	1217.97
1.85156	2.42021	12.6064	67.6729	169.441	316.09		1.85156	3.67021	6.56915	49.7972	186.883		1.83984	8	48.9062	215.254	731.328	1353.54		1.83984	41.1495	166.055	598.295	1230.08
1.85742	1.8617	10.3923	67.3338	173.291	320.06		1.85742	3.17553	6.78856	50.3557	193.218		1.8457	14.4688	51.0742	219.59	725.293	1371.17		1.8457	45.837	166.523	605.305	1262.79
1.86328	1.54255	10.2327	66.5758	170.678	322.892		1.86328	2.44149	6.57912	50.5951	202.601		1.85156	10.5781	53.5938	230.723	735.957	1394.43		1.85156	44.1295	158.32	612.507	1318.65
1.86914	1.64894	10.0133	65.5785	173.152	325.146		1.86914	4.45213	5.59176	51.2334	198.149		1.85742	11.4219	50.7227	236.348	752.188	1420.39		1.85742	45.904	155.391	623.139	1336.33
1.875	1.32979	11.0904	65.738	177.181	329.056		1.875	3.87766	5.9109	52.4701	196.569		1.86328	10.25	48.7305	245.195	759.219	1456.54		1.86328	44.6987	158.086	630.192	1324.41
1.88086	1.91489	11.7088	67.0745	175.824	335.479		1.88086	2.55319	7.01795	52.3504	199.362		1.86914	11.9844	52.3047	256.035	780.254	1497.56		1.86914	51.8304	156.133	653.352	1323.93
1.88672	2.57979	12.387	66.2168	184.721	339.847		1.88672	2.8883	6.96809	53.3976	202.633		1.875	9.125	55	254.277	786.289	1506.52		1.875	48.6495	158.633	646.385	1338.48
1.89258	2.63298	12.8657	69.129	184.402	341.902		1.89258	3.54255	6.77859	54.0658	197.239		1.88086	11.3281	55.0586	248.477	810.898	1506.82		1.88086	49.788	164.336	658.445	1349.12
1.89844	2.36702	12.2074	71.6024	183.763	345.412		1.89844	3.30319	6.96809	54.4648	197.255		1.88672	13.3906	59.7461	244.551	823.906	1509.1		1.88672	51.2946	163.555	665.455	1396.97
1.9043	2.04787	11.7686	69.7074	185.1	347.826		1.9043	4.13298	6.97806	54.8138	204.755		1.89258	11.3281	56.7578	246.074	820.098	1516.78		1.89258	48.7165	169.18	662.983	1429.88
1.91016	2.57979	13.4242	71.742	188.85	351.436		1.91016	2.64894	8.2746	56.23	211.952		1.89844	11.9844	58.8672	251.523	812.949	1500.49		1.89844	49.654	178.75	679.624	1454.59
1.91602	2.73936	13.125	73.8763	194.156	361.17		1.91602	2.48936	6.78856	56.998	211.681		1.9043	9.35938	55.9961	261.309	829.297	1508.46		1.9043	57.4219	188.984	685.44	1457.91
1.92188	1.96809	11.7886	75.8311	196.489	362.566		1.92188	4.24468	7.44681	59.4016	209.383		1.91016	10.5312	56.8164	256.855	853.379	1518.12		1.91016	59.933	193.477	689.51	1455.96
1.92773	2.34043	12.3072	78.0652	198.205	359.495		1.92773	3.9734	7.4867	59.5213	207.835		1.91602	11.8438	58.75	257.207	871.543	1522.52		1.91602	60.067	183.086	715.312	1504.39
1.93359	2.57979	12.2673	77.6263	201.695	358.677		1.93359	2.72872	7.75598	61.895	215.335		1.92188	10.3438	58.5742	256.562	885.371	1538.52		1.92188	65.558	180.508	718.849	1528.12
1.93945	3.08511	15.0399	76.0904	198.843	360.013		1.93945	3.35106	7.30718	61.5658	215.846		1.92773	12.7344	62.207	264.004	906.934	1575.02		1.92773	67.6339	186.328	731.911	1551.17
1.94531	2.65957	13.1449	77.2673	201.197	360.911		1.94531	3.78191	7.62633	63.1017	218.989		1.93359	11.4688	67.5977	270.977	917.715	1580.06		1.93359	66.3951	193.203	738.303	1580.86
1.95117	2.04787	14.4614	77.2473	198.005	364.581		1.95117	3.55851	8.02527	63.5106	225.691		1.93945	9.3125	64.375	276.895	931.543	1573.09		1.93945	67.2321	200.43	748.338	1600.1
1.95703	2.63298	13.6835	75.4521	203.69	370.904		1.95703	2.92021	9.13231	63.4807	229.202		1.94531	15.9688	63.3789	280.234	940.566	1613.63		1.94531	67.2991	215.117	803.267	1580.96
1.96289	4.01596	13.2447	75.3125	206.323	376.09		1.96289	3.47872	8.7633	65.5253	229.809		1.95117	11.6094	63.7891	283.984	974.668	1636.89		1.95117	69.375	224.961	818.672	1614.26
1.96875	2.34043	13.3245	77.6862	210.013	380.259		1.96875	3.5266	8.82314	66.2434	231.021		1.95703	13.8125	69.8242	290.723	1000.92	1668.89		1.95703	70.0446	225.742	820.419	1640.82
1.97461	2.55319	13.484	78.4641	214.601	377.646		1.97461	4.70745	7.76596	67.4701	235.074		1.96289	14.8906	72.2852	291.426	997.109	1674.63		1.96289	76.1384	240.156	828.43	1634.96
1.98047	2.36702	14.4614	79.6011	213.484	383.65		1.98047	3.71809	9.68085	66.3431	238.537		1.96875	16.4844	71.7578	303.73	992.246	1677.85		1.96875	76.808	243.086	850.568	1651.76
1.98633	3.1117	14.7606	81.8949	216.097	393.025		1.98633	4.14894	9.30186	68.2081	243.484		1.97461	16.2031	79.082	305.898	982.578	1694.38		1.97461	80.2232	239.023	872.812	1653.42
1.99219	3.08511	14.3218	85.0864	218.291	395		1.99219	3.81383	9.18218	68.0485	243.069		1.98047	11.4219	75.625	304.961	992.832	1738.73		1.98047	81.1942	243.477	893.714	1676.46
1.99805	2.84574	14.9801	81.0971	221.503	399.388		1.99805	4.59574	10.3092	71.5492	244.059		1.98633	16.8125	75.5078	308.242	1014.45	1754.02		1.98633	82.6674	273.594	920.092	1692.97
2.00391	2.81915	13.5638	79.4215	226.948	398.331		2.00391	4.91489	8.68351	71.5791	253.697		1.99219	17.75	81.0156	314.453	1055.82	1807.17		1.99219	83.7388	284.922	926.463	1714.75
2.00977	2.89894	15.9375	81.1769	229.781	407.287		2.00977	1.37234	10.6084	71.8384	257.894		1.99805	15.4531	79.3164	318.906	1066.07	1844.14		1.99805	87.154	266.133	923.544	1738.48
2.01563	4.01596	13.1848	80.2394	227.207	409.222		2.01563	3.87766	9.09242	72.1775	257.973		2.00391	21.5469	86.1719	331.035	1099.71	1842.91		2.00391	98.1362	276.523	949.219	1766.02
2.02148	4.33511	15.2394	82.5133	227.866	412.294		2.02148	5.0266	9.30186	75.4588	265.665		2.00977	22.7188	84.707	330.332	1125.31	1819.88		2.00977	100.112	274.766	962.983	1793.16
2.02734	3.16489	14.7207	84.2088	226.39	415.485		2.02734	4.02128	9.91024	76.4262	264.309		2.01563	20.3281	91.0938	330.684	1149.04	1852.05		2.01563	93.8504	280.312	974.979	1817.68
2.0332	3.75	15.6782	84.1888	223.218	414.947		2.0332	4.65957	10.4488	78.1915	262.298		2.02148	18.125	91.3281	340.234	1160.76	1863.42		2.02148	100.446	295.703	995.859	1822.36
2.03906	5.07979	16.2567	87.7194	225.672	417.32		2.03906	3.6383	10.6084	78.76	264.197		2.02734	20.2812	90.3906	342.344	1168.55	1884.57		2.02734	98.6384	295.547	1003.44	1852.15
2.04492	3.85638	16.6955	87.7793	232.394	422.786		2.04492	4.19681	9.64096	79.1789	266.734		2.0332	21.5	93.8477	340.41	1159.77	1853.69		2.0332	105.134	296.094	1007.98	1876.95
2.05078	3.67021	16.9747	86.9215	236.922	432.181		2.05078	3.67021	11.3464	81.5426	269.941		2.03906	19.7188	95.0195	345.859	1211.15	1875.66		2.03906	98.6049	306.289	1036.3	1879.1
2.05664	3.32447	16.855	89.8537	241.19	435.093		2.05664	2.64894	11.7354	83.4674	271.777		2.04492	20.8438	93.2031	355.293	1214.08	1905.25		2.04492	113.304	304.609	1064.96	1944.14
2.0625	3.96277	16.7553	88.5971	242.547	441.815		2.0625	4.85106	12.4634	81.5824	276.755		2.05078	20.4219	100.234	358.574	1208.52	1933.09		2.05078	111.998	324.102	1066.34	1972.56
2.06836	2.79255	17.3537	91.4694	241.809	444.109		2.06836	4.43617	11.4461	84.7241	276.42		2.05664	19.4844	104.336	363.848	1226.33	1989.98		2.05664	108.516	329.766	1094.53	1951.86
2.07422	3.48404	16.875	92.8856	243.903	444.747		2.07422	5.74468	10.7181	86.7786	270.404		2.0625	21.875	101.934	369.062	1238.81	1987.64		2.0625	114.442	328.945	1130.56	1979
2.08008	2.5266	17.0745	91.1702	251.403	458.83		2.08008	4.22872	13.8996	84.734	271.904		2.06836	20.9375	98.2422	383.184	1243.91	1996.78		2.06836	114.576	327.773	1161.73	1995.61
2.08594	3.29787	17.3737	92.367	258.305	465.612		2.08594	4.40426	13.4907	84.6842	278.287		2.07422	21.3594	100.996	381.66	1232.25	2023.91		2.07422	119.23	325.508	1172.15	2047.95
2.0918	3.05851	18.4907	91.0705	259.481	464.634		2.0918	5.26596	13.1715	87.6562	277.952		2.08008	26.2812	105.039	395.664	1253.11	2043.07		2.08008	126.998	345.312	1221.67	2086.43
2.09766	4.30851	18.0519	91.988	255.412	465.592		2.09766	4.29255	14.1988	88.6735	289.043		2.08594	24.6406	103.398	414.238	1288.2	2048.63		2.08594	126.429	357.07	1227.51	2106.54
2.10352	4.73404	16.6755	90.5918	255.731	473.531		2.10352	4.69149	14.4781	89.9601	289.378		2.0918	23.8906	106.797	420.273	1287.68	2063.63		2.0918	123.917	371.406	1223.95	2125.78
2.10938	3.05851	17.5133	91.0705	257.666	478.258		2.10938	3.95745	15.1263	93.7301	292.681		2.09766	22.3906	112.715	407.266	1290.08	2060.29		2.09766	122.042	366.719	1219.75	2184.77
2.11523	2.71277	18.391	93.5439	260.758	478.996		2.11523	3.12766	14.4182	94.488	294.149		2.10352	23.5625	114.18	415.234	1328.57	2089.94		2.10352	135.469	374.961	1249.92	2246.97
2.12109	4.04255	17.8325	95.5585	263.531	481.21		2.12109	7.99468	13.3411	94.6177	295.665		2.10938	24.7344	113.418	431.465	1333.44	2135.64		2.10938	135.871	385.625	1292.58	2277.05
2.12695	4.81383	18.391	96.5758	265.844	483.085		2.12695	5.1383	14.8171	97.4102	295.394		2.11523	24.4531	115.352	449.57	1331.56	2206.84		2.11523	129.643	394.688	1296.12	2320.61
2.13281	5.29255	18.9694	99.2088	270.113	488.79		2.13281	5.69681	16.0938	98.3577	296.622		2.12109	28.9531	120.449	441.133	1336.89	2263.73		2.12109	134.665	409.258	1291.11	2337.11
2.13867	4.57447	19.1689	102.919	273.005	498.305		2.13867	5.80851	16.014	98.7965	302.335		2.12695	29.1406	120.742	420.684	1352.48	2284.59		2.12695	142.6	405.625	1334.08	2364.36
2.14453	4.57447	18.75	104.375	274.142	502.573		2.14453	5.63298	15.6051	100.372	312.771		2.13281	30.0312	121.152	429.707	1362.85	2326.25		2.13281	147.924	414.219	1328.93	2418.36
2.15039	4.73404	17.8923	102.281	278.391	500.239		2.15039	4.93085	16.5326	101.709	318.564		2.13867	27.7812	128.008	441.016	1353.3	2341.66		2.13867	148.46	404.336	1313.5	2468.36
2.15625	3.90957	19.887	103.657	283.956	494.195		2.15625	2.60106	16.7121	101.719	318.787		2.14453	27.5469	129.355	447.93	1340.18	2340.84		2.14453	141.529	421.914	1341.69	2497.85
2.16211	5.58511	20.1263	106.689	284.754	508.298		2.16211	4.22872	17.5598	103.115	325.457		2.15039	31.3906	137.617	439.375	1338.3	2363.46		2.15039	140.19	430.625	1413	2551.56
2.16797	5.50532	18.6902	107.367	279.887	503.67		2.16797	6.07979	16.4328	104.182	331.138		2.15625	30.3594	132.285	443.945	1371.23	2372.36		2.15625	140.056	442.422	1416.88	2577.64
2.17383	3.7766	20.645	109.122	282.36	503.431		2.17383	4.81915	16.2234	104.402	334.09		2.16211	31.3438	138.73	454.961	1355.12	2408.98		2.16211	145.279	462.734	1406.8	2607.52
2.17969	4.73404	20.5452	109.082	281.423	507.221		2.17969	7.06915	18.9461	103.394	335.894		2.16797	31.9062	138.73	467.734	1385.12	2446.78		2.16797	150.871	459.453	1434.23	2540.14
2.18555	5.42553	21.2433	112.872	285.173	512.407		2.18555	5.04255	18.0186	105.14	336.404		2.17383	33.0781	139.727	471.777	1395.55	2495.88		2.17383	154.754	442.07	1465.55	2535.25
2.19141	5.90426	20.0067	114.907	283.816	518.67		2.19141	5.95213	19.0758	104.432	330.739		2.17969	35.2344	153.906	473.477	1416.05	2504.2		2.17969	171.73	454.727	1532.49	2533.89
2.19727	5.34574	20.8045	113.152	288.005	521.682		2.19727	6.15957	18.7267	106.905	336.516		2.18555	33.5938	150.566	479.863	1435.33	2555.53		2.18555	172.835	481.172	1505.18	2552.15
2.20313	4.60106	21.9614	112.194	285.751	524.535		2.20313	5.79255	19.7839	109.937	341.223		2.19141	34.0156	145.586	488.242	1459.71	2589.45		2.19141	179.967	476.289	1518.69	2618.26
2.20898	5.6383	22.1609	113.63	289.581	529.162		2.20898	6.28723	19.4548	110.336	343.601		2.19727	35.3281	154.023	494.16	1449.51	2604.04		2.19727	189.71	477.969	1571.78	2695.12
2.21484	4.44149	21.7221	114.348	290.838	531.715		2.21484	5.60106	20.2128	110.725	352.601		2.20313	35.2344	165.449	495.332	1439.38	2594.96		2.20313	198.315	486.953	1558.27	2715.82
2.2207	5.74468	21.762	116.782	297.061	531.855		2.2207	5.96809	19.4847	113.198	360.548		2.20898	35.7969	174.414	504.121	1504.06	2594.73		2.20898	202.868	516.094	1574.53	2733.59
2.22656	6.72872	22.5	118.777	305.977	541.469		2.22656	7.22872	21.3597	112.789	360.963		2.21484	38.3281	176.23	498.672	1549.41	2601.23		2.21484	210.971	516.875	1607.26	2787.11
2.23242	6.96809	22.4003	122.566	313.138	548.71		2.23242	5.61702	23.1749	113.019	359.75		2.2207	41.0938	187.48	506.699	1582.81	2638.2		2.2207	212.076	515	1616.31	2820.31
2.23828	5.95745	21.5625	123.504	316.449	553.078		2.23828	6.62234	21.7188	118.544	359.319		2.22656	40.9062	189.531	517.656	1559.38	2678.4		2.22656	214.487	557.93	1639.18	2833.4
2.24414	4.68085	20.645	125.578	313.039	551.543		2.24414	7.6117	21.629	119.701	359.239		2.23242	40.5312	181.68	525.684	1545.55	2680.45		2.23242	212.612	552.188	1649.32	2856.93
2.25	7.65957	23.258	124.96	319.98	552.719		2.25	6.23936	23.0452	120.818	368.734		2.23828	41.6094	196.094	540.977	1575.2	2661.46		2.23828	213.85	567.578	1678.93	2919.04
2.25586	6.75532	24.375	126.835	328.318	552.939		2.25586	6.67021	23.5738	122.653	374.383		2.24414	38.3281	196.855	546.777	1602.38	2669.55		2.24414	210.536	572.305	1713.73	2926.66
2.26172	6.91489	24.2553	131.662	335.479	558.265		2.26172	5.21809	22.8258	122.234	379.378		2.25	40.5312	199.551	555.391	1619.61	2693.34		2.25	212.545	571.562	1711.98	2958.4
2.26758	8.48404	22.6995	131.802	342.121	563.092		2.26758	7.6117	24.2819	123.81	384.564		2.25586	43.1562	208.398	555.449	1652.83	2682.21		2.25586	222.054	590.781	1709.72	2944.82
2.27344	7.4734	23.637	131.283	337.992	560.319		2.27344	7.13298	24.6509	126.164	384.005		2.26172	43.7656	208.926	566.113	1666.19	2703.24		2.26172	229.688	612.266	1735.78	3009.38
2.2793	7.39362	23.7766	130.106	346.809	558.963		2.2793	7.62766	24.7906	127.171	390.644		2.26758	44.0469	211.855	571.738	1664.49	2705.7		2.26758	225.536	604.102	1752.12	3086.82
2.28516	8.69681	24.0957	128.112	346.509	562.693		2.28516	6.87766	23.5938	126.822	388.793		2.27344	46.7188	213.203	583.75	1671.99	2728.55		2.27344	242.143	587.812	1763.69	3123.93
2.29102	7.31383	24.5146	128.67	341.024	572.188		2.29102	8.37766	24.8803	131.37	393.117		2.2793	47.7031	215.488	594.121	1685.88	2765.41		2.2793	250.781	592.656	1821.86	3128.91
2.29688	8.43085	25.133	129.628	345.412	578.112		2.29688	8.80851	26.1769	135.01	401.862		2.28516	45.9688	218.066	607.539	1708.61	2762.6		2.28516	242.913	576.953	1860.04	3177.44
2.30273	8.56383	26.7487	132.64	356.144	585.312		2.30273	6.84574	26.3364	132.407	403.872		2.29102	46.9062	219.062	612.812	1721.56	2786.97		2.29102	243.415	592.031	1822.95	3213.96
2.30859	8.7766	27.5266	137.726	364.322	587.128		2.30859	8.17021	25.4588	132.906	407		2.29688	51.6875	215.312	615.449	1745.23	2773.5		2.29688	245.525	589.844	1867.39	3212.7
2.31445	7.55319	29.1223	137.407	365.678	593.391		2.31445	8.98404	26.1868	133.813	408.931		2.30273	52.2031	214.551	637.363	1739.14	2803.79		2.30273	248.839	618.32	1922.45	3190.72
2.32031	7.10106	32.4933	140.219	368.471	595.565		2.32031	8.87234	27.7925	137.254	414.931		2.30859	51.5938	221.992	657.461	1774.88	2837.07		2.30859	253.527	625.703	1916.83	3243.07
2.32617	8.24468	29.7806	143.271	372.141	602.806		2.32617	7.73936	25.1895	135.01	441.101		2.31445	55.7188	220.703	660.684	1781.68	2885.47		2.31445	260.424	666.211	1937.28	3218.46
2.33203	8.16489	27.1476	147.101	375.891	606.955		2.33203	8.01064	26.1868	139.488	443.846		2.32031	51.8281	223.164	668.828	1780.51	2913.77		2.32031	260.324	672.5	1935.19	3206.25
2.33789	8.48404	28.2447	150.013	377.148	617.387		2.33789	8.0266	27.3338	136.845	440.479		2.32617	51.5469	228.613	695.43	1823.22	2934.28		2.32617	250.145	671.211	1933.06	3219.24
2.34375	6.62234	28.5838	154.581	377.467	626.403		2.34375	8.3617	28.1616	134.82	451.106		2.33203	57.9688	228.086	699.648	1851	2959.24		2.33203	238.292	685.859	1985.65	3323.05
2.34961	7.71277	29.7407	155.379	378.245	632.227		2.34961	8.34574	26.137	138.072	452.91		2.33789	59.9375	232.539	707.266	1878.77	3019.82		2.33789	249.342	696.094	2100.62	3364.94
2.35547	8.43085	29.0226	152.367	387.759	639.309		2.35547	7.06915	25.0399	142.949	449.798		2.34375	60.8281	233.359	708.613	1877.07	3105.78		2.34375	276.629	713.008	2121.26	3384.28
2.36133	7.63298	30.0598	152.806	390.293	644.475		2.36133	7.97872	30.5452	141.553	449.048		2.34961	59.2812	236.289	721.562	1879	3138.18		2.34961	271.373	714.531	2165.58	3430.66
2.36719	8.27128	30.2793	153.145	394.043	655.146		2.36719	9.36702	29.887	144.535	458.399		2.35547	61.7656	241.27	724.141	1907.48	3163.85		2.35547	282.02	733.672	2209.6	3498.05
2.37305	8.90957	29.9601	150.213	398.531	659.535		2.37305	9.55851	28.5007	146.769	458.048		2.36133	63.2188	259.082	726.543	1935.2	3160.21		2.36133	283.962	769.883	2226.78	3549.71
2.37891	7.4734	29.5811	149.934	400.525	664.222		2.37891	8.0266	29.6775	147.876	457.952		2.36719	66.5938	265.82	740.195	1951.07	3202.7		2.36719	275.223	768.047	2250.02	3560.06
2.38477	8.90957	29.621	153.664	404.116	674.295		2.38477	9.51064	31.1835	151.506	455.702		2.37305	71	252.285	737.148	1949.84	3229.65		2.37305	280.011	772.344	2260.4	3592.77
2.39063	8.19149	31.0372	155.758	411.356	673.078		2.39063	10.1808	30.3258	156.513	456.309		2.37891	70.7188	252.227	772.188	1955.47	3222.09		2.37891	286.272	776.445	2247.21	3631.84
2.39648	10.0266	30.1795	158.431	416.941	674.195		2.39648	9.57447	30.8344	159.345	465.596		2.38477	72.2188	281.934	783.906	1968.77	3268.85		2.38477	299.933	786.094	2262.57	3661.13
2.40234	9.33511	28.7234	157.334	420.273	673.677		2.40234	10.3564	34.375	160.472	465.676		2.39063	69.3594	286.504	792.871	1992.62	3351.76		2.39063	313.527	788.789	2312.24	3693.36
2.4082	8.64362	31.3165	161.363	425.738	688.457		2.4082	7.94681	35.2527	162.995	461.686		2.39648	69.5	285.449	797.734	2063.4	3389.9		2.39648	321.261	798.555	2322.91	3716.7
2.41406	9.46809	30.8777	159.129	433.936	699.588		2.41406	8.87234	33.4874	166.077	473.622		2.40234	68.9375	302.383	796.738	2058.89	3436.54		2.40234	326.35	838.594	2305.78	3805.66
2.41992	8.7766	31.3364	162.859	438.145	707.307		2.41992	9.25532	33.3677	169.019	480.644		2.4082	71.0938	293.711	792.109	2052.27	3422.42		2.4082	320.96	844.609	2326.38	3858.5
2.42578	9.9734	32.4933	165.332	446.862	714.109		2.42578	9.43085	36.3996	169.079	476.67		2.41406	77.8438	295.703	799.023	2057.54	3395.94		2.41406	335.926	847.422	2386.66	3900.29
2.43164	10.4521	33.2713	164.993	451.888	714.009		2.43164	10.0053	36.0007	171.742	485.399		2.41992	70.7656	286.855	821.992	2080.45	3394.88		2.41992	348.482	825.078	2383.1	3923.63
2.4375	9.25532	33.6702	169.501	456.416	710		2.4375	9.62234	35.4621	172.719	487.378		2.42578	74.0938	287.324	849.18	2092.46	3409.94		2.42578	365.658	852.617	2413.55	3966.11
2.44336	11.0106	33.1715	174.707	461.503	713.59		2.44336	12.0638	37.6263	177.936	487.346		2.43164	77.0469	291.074	833.066	2109.34	3439.47		2.43164	354.208	874.961	2421.31	4042.87
2.44922	11.5957	34.0093	174.049	470.04	721.669		2.44922	9.2234	40.1097	178.055	497.686		2.4375	74.8906	304.609	819.707	2117.42	3489.34		2.4375	351.596	875.547	2466.18	4086.33
2.45508	10.9043	35.0067	169.362	472.733	728.112		2.45508	8.56915	38.125	181.127	501.452		2.44336	80.8438	320.723	851.523	2153.11	3488.46		2.44336	367.098	909.219	2487.61	4143.75
2.46094	11.8883	35.1064	170.08	470.818	739.422		2.46094	9.76596	37.7959	181.735	502.681		2.44922	77.0938	331.738	862.246	2186.97	3573.48		2.44922	364.319	904.883	2540.69	4143.26
2.4668	11.3032	36.004	173.81	472.553	751.09		2.4668	8.40957	40.8777	185.027	513.404		2.45508	81.125	323.184	851.113	2214.45	3587.07		2.45508	364.051	888.867	2538.96	4196.39
2.47266	12.4202	35.7646	176.423	472.573	750.851		2.47266	10.7872	41.9847	189.245	519.771		2.46094	82.6719	322.363	869.395	2224.12	3605.12		2.46094	369.71	919.688	2546.57	4260.84
2.47852	12.1277	36.1436	175.366	470.06	749.096		2.47852	11.0585	40.9375	188.807	528.5		2.4668	85.1562	321.719	870.332	2203.26	3624.1		2.4668	362.746	949.18	2643.41	4329
2.48438	10.8245	38.238	177.061	466.649	756.935		2.48438	10.7713	40.8079	189.195	533.223		2.47266	87.2656	320.254	894.707	2233.26	3636.58		2.47266	346.808	948.555	2700	4375.39
2.49023	11.0372	38.5372	177.799	474.309	770.618		2.49023	10.133	43.3511	188.876	546.915		2.47852	81.2656	319.961	912.051	2270.7	3670.68		2.47852	353.806	966.719	2714.83	4457.23
2.49609	12.4202	37.7194	177.699	480.911	778.936		2.49609	10.0851	47.1908	192.606	546.628		2.48438	87.125	337.129	910.879	2290.74	3767.01		2.48438	376.44	967.617	2728.23	4422.56
2.50195	12.5	38.7567	183.444	487.773	789.608		2.50195	9.36702	45.8145	192.586	551.16		2.49023	96.4062	356.875	923.711	2302.11	3800.88		2.49023	398.404	994.57	2718.71	4439.26
2.50781	11.9681	40.0731	180.492	489.009	797.886		2.50781	10.9468	44.4182	196.057	552.676		2.49609	85.5312	364.434	895.117	2334.1	3813.54		2.49609	396.596	1023.55	2745.04	4485.64
2.51367	11.7819	41.0306	184.801	490.824	795.771		2.51367	11.1702	48.3477	200.755	554.878		2.50195	96.0312	352.012	891.25	2325.25	3810.96		2.50195	399.074	1023.44	2753.67	4564.36
2.51953	13.2447	39.2154	189.807	497.786	791.882		2.51953	10.9787	48.9362	202.111	553.713		2.50781	104.703	360.566	893.242	2319.75	3872.54		2.50781	409.353	1036.68	2756.36	4648.83
2.52539	13.4043	39.8537	191.483	499.382	795.173		2.52539	10.8511	49.8039	206.828	560.559		2.51367	111.453	359.688	919.668	2357.01	3864.86		2.51367	412.266	1046.64	2812.41	4629.69
2.53125	13.3777	41.4495	189.847	505.864	805.326		2.53125	11.3777	50.3325	207.058	567.596		2.51953	107.328	355.762	931.973	2408.87	3971.8		2.51953	414.911	1112.38	2828.03	4667.09
2.53711	15	42.8457	190.346	513.165	805.465		2.53711	10.8989	52.1576	209.611	573.053		2.52539	100.484	363.145	932.559	2410.51	4012.93		2.52539	426.228	1131.25	2839.43	4720.12
2.54297	13.9096	42.9654	192.161	517.952	808.916		2.54297	11.8245	51.5193	214.827	587.016		2.53125	106.062	363.32	944.453	2460.96	3996.46		2.53125	438.415	1158.36	2901.78	4793.75
2.54883	13.5638	42.9056	195.612	518.211	803.032		2.54883	11.9681	52.6064	216.762	588.149		2.53711	108.781	362.91	943.867	2497.87	3972.56		2.53711	444.743	1151.29	2956.56	4844.82
2.55469	11.9149	44.8404	196.848	513.644	805.884		2.55469	12.0957	53.4741	216.872	594.101		2.54297	110.469	366.953	957.871	2532.27	3957.44		2.54297	447.422	1155.47	3046.41	4891.99
2.56055	12.6596	44.7407	196.489	510.691	814.781		2.56055	12.6543	55.8577	215.555	596.383		2.54883	116.234	381.836	962.031	2539	3948.77		2.54883	459.208	1191.84	3128.74	4954.79
2.56641	12.9255	44.3617	198.923	519.328	818.81		2.56641	11.4096	55.7081	213.989	597.963		2.55469	119.656	386.875	960.273	2515.51	3994.94		2.55469	449.364	1227.62	3182.68	5012.89
2.57227	11.9415	45.7979	197.247	536.283	820.984		2.57227	11.6489	55.389	217.41	611.543		2.56055	119.422	399.941	1006.21	2539.18	4052.95		2.56055	445.045	1237.11	3191.7	5062.89
2.57813	14.016	46.1569	201.835	541.589	832.553		2.57813	12.7819	58.1217	221.679	619.872		2.56641	118.438	406.914	1008.32	2566.72	4055.18		2.56641	444.342	1215.59	3175.91	5138.38
2.58398	12.8723	49.1689	207.819	537.34	837.999		2.58398	13.0213	60.3358	221.21	605.112		2.57227	118.906	426.66	1036.39	2568.54	4068.12		2.57227	447.388	1180.51	3224.55	5181.35
2.58984	13.617	48.1715	209.594	540.392	841.37		2.58984	14.1543	59.2686	218.567	610.649		2.57813	124.578	423.32	1048.81	2614.71	4144.77		2.57813	463.125	1212.66	3279.87	5195.8
2.5957	14.2021	48.9495	207.68	547.154	837.041		2.5957	14.4096	59.3185	217.869	618.915		2.58398	125.844	434.395	1048.34	2633.4	4183.96		2.58398	472.835	1244.96	3301.47	5209.67
2.60156	14.2021	50.266	208.098	555.672	847.852		2.60156	15.0479	65.891	218.088	629.367		2.58984	128	450.273	1077.34	2657.36	4199.67		2.58984	489.308	1296.13	3335.73	5284.96
2.60742	14.2553	49.7075	208.976	553.118	858.245		2.60742	15.4149	68.3344	221.38	641.016		2.5957	127.953	454.316	1112.56	2734.94	4152.79		2.5957	510.871	1288.79	3278.12	5347.85
2.61328	13.9096	50.5053	214.781	545.519	866.303		2.61328	13.6277	65.3524	223.145	640.537		2.60156	134.891	458.242	1131.66	2772.44	4185.61		2.60156	549.408	1348.16	3347.64	5387.21
2.61914	14.2287	52.7394	217.812	548.391	871.529		2.61914	13.2766	67.5465	221.16	651.42		2.60742	146.234	460.176	1133.48	2767.81	4249.36		2.60742	540.134	1354.1	3370.31	5490.72
2.625	15.1862	54.0758	219.807	554.176	878.491		2.625	14.7128	70.8976	226.237	664.346		2.61328	144.266	465.684	1110.98	2792.36	4279.24		2.61328	534.074	1351.09	3394.96	5518.85
2.63086	14.6277	53.9362	223.816	560.559	885.672		2.63086	13.7872	73.9196	233.178	678.149		2.61914	144.219	476.23	1114.43	2868.71	4341.58		2.61914	514.688	1335.31	3436.58	5602.54
2.63672	15.3192	53.8165	228.165	562.174	890.758		2.63672	16.0532	71.6755	235.612	692.846		2.625	150.078	494.219	1146.54	2904.63	4405.57		2.625	536.15	1351.21	3473.48	5696.58
2.64258	13.6702	53.7168	228.604	568.517	887.826		2.64258	16.2447	74.2287	239.122	684.883		2.63086	153.734	504.766	1180.82	2924.49	4469.32		2.63086	546.763	1408.87	3523.62	5793.07
2.64844	14.3351	55.7314	232.334	578.531	892.434		2.64844	16.9149	76.2633	239.531	676.441		2.63672	154.578	508.457	1176.95	2926.72	4504.18		2.63672	543.08	1488.83	3524.4	5832.03
2.6543	14.8138	53.617	237.141	585.253	894.867		2.6543	15.7819	77.5598	246.243	684.899		2.64258	152.375	528.848	1185.33	2964.57	4544.38		2.64258	549.944	1467.77	3569.77	5819.92
2.66016	16.4362	56.9282	240.073	586.27	888.424		2.66016	16.9947	74.6177	251.011	683.351		2.64844	161.516	549.766	1217.27	2970.25	4576.6		2.64844	569.297	1503.63	3635.69	5825.88
2.66602	15.7713	56.9282	235.844	591.695	894.488		2.66602	17.0904	76.9714	252.397	705.037		2.6543	170.516	557.852	1232.62	2998.55	4577.3		2.6543	583.192	1500.43	3650.35	5874.22
2.67188	14.5745	57.7859	234.688	598.198	897.899		2.67188	15.367	79.1057	250.392	722.846		2.66016	169.25	566.875	1221.6	3048.77	4621.13		2.66016	592.5	1500.39	3685.21	5875.68
2.67773	16.2766	57.3072	233.949	608.251	905.738		2.67773	15.5426	78.8564	257.304	728.399		2.66602	172.109	576.836	1229.22	3073.61	4624.41		2.66602	583.359	1562.89	3762.51	5975.29
2.68359	17.3138	56.7686	237.041	614.335	919.781		2.68359	18.0319	76.5426	261.722	738.42		2.67188	168.547	577.422	1259.69	3077.13	4592.3		2.67188	589.487	1560.62	3768.98	6035.64
2.68945	16.4362	58.8032	236.303	611.882	934.222		2.68945	15.9096	78.627	268.075	728.862		2.67773	173.703	582.812	1296.25	3071.15	4626.41		2.67773	611.853	1535.7	3775.04	6079.98
2.69531	18.0585	61.855	237.6	616.888	940.665		2.69531	18.8298	80.4721	267.158	733.011		2.68359	178.906	592.832	1333.63	3040.27	4708.44		2.68359	625.212	1529.34	3784.86	6157.13
2.70117	18.617	63.7899	240.871	615.771	932.726		2.70117	17.3457	82.9355	270.02	735.149		2.68945	183.688	592.949	1381.74	3025.04	4808.05		2.68945	626.819	1572.23	3838.34	6183.79
2.70703	18.6968	63.0319	243.005	619.94	940.206		2.70703	17.5692	83.1051	273.211	753.053		2.69531	185.797	610.82	1425.74	3018.59	4804.18		2.69531	646.507	1566.68	3920.65	6314.26
2.71289	17.766	63.1915	243.324	628.258	951.037		2.71289	16.8351	87.0346	275.326	765.691		2.70117	183.453	617.559	1438.98	3060.84	4831.95		2.70117	649.453	1623.91	3984.16	6410.25
2.71875	18.484	65.2261	243.444	635.12	948.923		2.71875	16.4043	85.5086	283.185	760.681		2.70703	191.938	608.945	1454.86	3138.01	4859.67		2.70703	654.04	1670.98	4004	6499.51
2.72461	19.8936	62.9521	247.912	645.512	972.36		2.72461	15.4149	82.9954	282.038	779.559		2.71289	192.922	612.812	1411.27	3218.22	4885.68		2.71289	663.214	1663.67	4062.61	6575.78
2.73047	20	65.7846	251.104	653.052	973.956		2.73047	15.5904	84.2321	286.217	788.351		2.71875	187.297	623.184	1392.64	3229.41	4940.59		2.71875	672.355	1639.92	4105.78	6612.3
2.73633	20.9575	65.984	252.001	667.613	976.17		2.73633	16.8989	86.5559	285.369	781.266		2.72461	187.156	649.609	1384.73	3306	5018.87		2.72461	674.263	1645.08	4175.6	6659.28
2.74219	20.133	66.2633	253.896	668.61	988.059		2.74219	17.9681	84.6609	286.526	781.378		2.73047	192.5	645.215	1353.2	3319.12	5077.7		2.73047	686.283	1659.49	4216.26	6642.68
2.74805	22.1808	67.3604	257.985	673.418	994.082		2.74805	18.5106	87.9521	293.438	786.867		2.73633	193.672	663.73	1396.33	3329.84	5061.05		2.73633	711.529	1668.95	4254.78	6722.66
2.75391	22.7394	69.2154	258.743	679.9	995.638		2.75391	18.7021	90.2859	300.588	783.564		2.74219	195.078	672.812	1411.68	3343.26	5078.98		2.74219	735.335	1718.44	4290.02	6801.46
2.75977	21.5425	71.2699	257.267	682.493	997.513		2.75977	18.7021	94.9235	304.418	809.383		2.74805	197.562	667.07	1415.02	3446.21	5072.42		2.74805	756.897	1775.23	4278.35	6832.32
2.76563	22.1808	70.512	258.065	694.94	1004.59		2.76563	19.516	95.5618	311.928	826.074		2.75391	204.734	670.938	1443.67	3469.82	5137.7		2.75391	742.333	1803.36	4284.93	6914.16
2.77148	21.3032	71.1104	261.017	715.246	1005.61		2.77148	18.1755	94.6842	317.114	823.17		2.75977	203.047	675.098	1505.78	3432.03	5286.46		2.75977	744.141	1813.32	4232.9	6955.76
2.77734	21.7819	72.8457	264.448	719.315	1010.8		2.77734	15.8936	96.5492	314.561	832.122		2.76563	212.75	669.355	1533.55	3496.07	5307.85		2.76563	749.833	1840.39	4293.79	7079.2
2.7832	22.766	72.8258	271.17	721.31	1022.49		2.7832	19.516	96.3697	318.142	842.048		2.77148	203.984	684.941	1542.7	3505.04	5386.13		2.77148	747.321	1885.04	4344.72	7131.05
2.78906	23.4575	74.2221	274.023	719.335	1034.89		2.78906	20.0585	92.7094	326.041	871.489		2.77734	216.5	722.5	1527.99	3552.56	5453.05		2.77734	796.172	1914.41	4346.85	7153.91
2.79492	22.0745	75.4787	277.274	726.536	1041.89		2.79492	19.5319	93.4674	333.939	879.404		2.7832	215.422	729.004	1521.72	3624.98	5417.07		2.7832	790.446	1945.74	4378.91	7153.71
2.80078	23.1649	74.7407	274.481	733.298	1063.56		2.80078	20.633	103.102	337.66	878.574		2.78906	212.75	743.535	1542.4	3661.54	5520.55		2.78906	786.83	1965.7	4425.85	7195.41
2.80664	22.367	76.5559	271.729	736.689	1072.45		2.80664	20.4415	103.351	342.646	882.085		2.79492	224.047	764.922	1527.23	3649.24	5570.47		2.79492	796.775	1984.73	4531.15	7223.44
2.8125	21.1968	74.5412	278.391	740.1	1076.24		2.8125	20.7606	101.107	346.925	888.436		2.80078	225.922	775	1568.18	3620.82	5635.62		2.80078	792.991	2058.75	4589.06	7243.55
2.81836	21.6755	78.2114	284.355	741.815	1081.43		2.81836	19.484	103.032	351.323	911.75		2.80664	220.719	765.918	1594.43	3657.27	5696.04		2.80664	796.038	2074.26	4663.55	7290.82
2.82422	23.0053	77.613	283.637	748.677	1082.83		2.82422	19.8989	104.727	354.724	913.33		2.8125	233.984	760.938	1627.95	3706.02	5711.74		2.8125	820.212	2150.7	4690.53	7343.65
2.83008	22.5532	76.5758	285.013	747.64	1087.13		2.83008	21.2075	106.014	358.334	909.133		2.81836	238.25	780.859	1646.17	3638.81	5681.33		2.81836	872.009	2215.43	4709.81	7421.48
2.83594	21.0638	80.2061	293.411	753.065	1095.13		2.83594	22.4681	107.809	353.098	903.117		2.82422	251.375	810.391	1673.65	3612.38	5663.16		2.82422	884.096	2183.32	4746.2	7531.25
2.8418	22.367	81.8816	291.396	761.702	1100.94		2.8418	24.2872	111.649	352.51	915.883		2.83008	257.141	819.121	1678.11	3657.85	5706.99		2.83008	873.85	2186.37	4776.82	7576.17
2.84766	24.3883	82.2207	294.987	760.944	1103.97		2.84766	22.7872	113.255	358.674	925.585		2.83594	258.875	843.906	1667.56	3687.21	5836.54		2.83594	889.487	2178.44	4845.23	7646.39
2.85352	25.1064	80.5452	301.23	767.866	1120.64		2.85352	23.0266	112.397	356.539	949.761		2.8418	275.094	847.598	1674.3	3690.02	5836.84		2.8418	899.364	2192.7	4924.41	7728.81
2.85938	23.5638	80.5851	304.94	777.301	1141.85		2.85938	25.2447	115.588	358.205	952.489		2.84766	279.594	851.289	1683.79	3704.2	5887.29		2.84766	904.286	2232.81	4998.3	7791.11
2.86523	23.1383	81.7819	310.585	784.781	1144.54		2.86523	25.9468	114.382	361.835	943.33		2.85352	274.109	854.336	1685.61	3774.22	5908.5		2.85352	951.629	2269.38	5033.52	7849.22
2.87109	22.4468	83.0186	314.515	792.42	1146.5		2.87109	23.0106	116.735	362.972	955.106		2.85938	273.734	866.934	1713.85	3800.7	5882.25		2.85938	954.408	2326.72	5023.36	7969.82
2.87695	22.7128	85.113	316.509	798.225	1147.65		2.87695	22.0053	116.875	370.592	958.968		2.86523	277.766	875.605	1753.28	3852.15	5908.73		2.86523	948.616	2354.65	4995.64	8000.68
2.88281	20.0532	88.0053	321.277	802.314	1141.43		2.88281	23.4734	122.301	381.014	963.963		2.87109	285.031	872.617	1734.71	3921.05	6009.16		2.87109	977.846	2428.95	5100.23	7996.39
2.88867	25.0532	88.6636	329.634	801.496	1140.13		2.88867	25.1649	121.443	375.359	963.404		2.87695	279.125	872.441	1732.25	3929.79	6032.42		2.87695	994.018	2428.16	5122.29	8002.25
2.89453	25.1862	90.6981	334.342	803.77	1158.24		2.89453	24.4787	121.642	375.399	980.606		2.88281	281.891	886.68	1770.27	4013.75	6081.58		2.88281	997.835	2489.34	5228.31	8217.09
2.90039	25.7713	92.0745	335.279	812.188	1161.72		2.90039	24.4628	123.348	382.909	994.202		2.88867	296.375	887.031	1782.52	4054.53	6051.58		2.88867	987.958	2561.56	5311.62	8434.96
2.90625	25.3192	92.5532	331.948	815.339	1167.62		2.90625	25.5319	128.075	389.082	1002.58		2.89453	301.297	904.375	1834.55	4048.44	6010.16		2.89453	1013.84	2598.55	5331.86	8480.47
2.91211	26.516	92.4535	336.975	823.597	1172.29		2.91211	28.117	131.815	393.441	1011.07		2.90039	311.469	938.125	1838.07	4084.47	6126.05		2.90039	1046.22	2631.72	5379.63	8596.29
2.91797	27.234	92.1144	338.61	831.636	1186.51		2.91797	26.8883	132.593	390.529	1001.49		2.90625	318.688	933.262	1876.91	4075.92	6133.26		2.90625	1061.42	2721.09	5375.37	8695.61
2.92383	27.1277	90.3391	343.597	833.012	1197.82		2.92383	25.5479	131.426	389.93	1010.72		2.91211	326.562	944.219	1959.06	4133.57	6070.51		2.91211	1076.82	2781.21	5439.87	8655.37
2.92969	27.1808	88.484	347.806	834.049	1205.48		2.92969	26.234	137.839	395.336	1026.99		2.91797	336.547	958.926	1966.09	4194.34	6149.32		2.91797	1086.29	2815.35	5474.94	8709.67
2.93555	26.8617	89.3218	342.859	846.995	1203.28		2.93555	27.0638	141.549	399.684	1036.66		2.92383	328.484	968.184	1971.72	4214.43	6217.7		2.92383	1086.19	2858.16	5563.81	8763.57
2.94141	26.8351	90.5585	347.387	863.75	1209.79		2.94141	27.9096	137.39	390.329	1040.02		2.92969	346.203	979.727	1997.62	4234.12	6272.66		2.92969	1101.03	2891.68	5561.27	8750.98
2.94727	29.5479	90.6383	358.118	874.96	1221.24		2.94727	30.0957	141.15	387.965	1033.03		2.93555	358.438	1002.99	2022.52	4304.38	6286.54		2.93555	1125.77	2899.49	5690.01	8845.12
2.95313	29.0692	91.6955	362.028	880.964	1230.97		2.95313	28.7872	147.234	392.224	1029.52		2.94141	366.594	1004.16	2050.29	4334.67	6379.59		2.94141	1102.5	2938.52	5803.06	8956.64
2.95898	31.4096	94.2686	362.906	887.367	1231.09		2.95898	30.3351	148.561	404.651	1036.59		2.94727	367.391	1019.75	2049.24	4299.75	6416.45		2.94727	1115.52	3022.3	5838.6	9101.17
2.96484	29.7075	96.762	366.476	893.052	1244.34		2.96484	30.6543	145.997	411.742	1056.21		2.95313	353.75	1000.53	2063.18	4292.13	6498.18		2.95313	1112.51	3102.73	5853.79	9187.6
2.9707	31.7553	101.549	371.283	895.745	1253.17		2.9707	31.6755	152.34	410.655	1063.92		2.95898	349.578	1020.1	2084.51	4356.58	6577.81		2.95898	1157.65	3089.26	5928.81	9372.07
2.97656	31.6755	104.062	369.947	892.952	1267.05		2.97656	32.4096	158.105	416.549	1072.22		2.96484	363.359	1049.1	2090.66	4348.26	6547.81		2.96484	1171.88	3132.77	6022.16	9498.14
2.98242	30.8245	105.499	372.041	900.771	1266.02		2.98242	31.3404	152.969	427.011	1090.23		2.9707	377.609	1065.74	2104.84	4316.21	6471.93		2.9707	1190.29	3222.27	6032.43	9650.39
2.98828	30	103.005	370.685	911.882	1283.77								2.97656	386.609	1086.95	2118.55	4407.97	6498.18		2.97656	1230.94	3282.38	6029.25	9768.26
													2.98242	392.891	1090.06	2139.06	4451.27	6510.96		2.98242	1211.79	3292.77	6028.36	9733.89
													2.98828	391.953	1091.99	2175.51	4499.32	6573.54		2.98828	1242.76	3444.18	6050.37	9799.61
													2.99414	396.359	1094.34	2208.14	4615.16	6553.09		2.99414	1270.31	3476.6	6128.03	9811.91
